# Supplementary material for: Derepression of the Iroquois Homeodomain Transcription Factor Gene IRX3 Confers Differentiation Block in Acute Leukemia
Source: Cell Rep. 2018 Jan 29;22(3):638–52. doi: 10.1016/j.celrep.2017.12.063 (PMC5792454; doi:10.1016/j.celrep.2017.12.063)
Supplement: Table S5. Genes Up- or Downregulated in Murine Hoxa9/IRX3 Leukemias versus Hoxa9/MTV Leukemias and Gene Ontology Annotations, Related to Figure 5 — Differentially expressed (p < 0.05, unpaired t test, two-fold) protein coding genes passing threshold criteria (expression > 0.5 RPKM in at least one sample). Murine genes were converted to human homologs to facilitate cross species comparison. [file mmc2.xlsx]

## Sheet: Table S5
Table S5. Genes up or down regulated in murine Hoxa9/IRX3 leukemias versus Hoxa9/MTV leukemias & Gene Ontology annotations.
Differentially expressed (p<0.05, unpaired t-test, two-fold) protein coding genes passing threshold criteria (expression > 0.5 RPKM in at least one sample).
Murine genes were converted to human homologs to facilitate cross species comparison. Related to Figure 5.
Hoxa9/IRX3 - UP regulated	Hoxa9/IRX3 - DOWN regulated	Gene Ontology Biological Process categories enriched in the Hoxa9/IRX3 down regulated gene set (false discovery rates in brackets, %)
CLU	BCKDHA	GO:0006955~immune response (0)
HEPH	ZMYM6	GO:0045321~leukocyte activation (0.1)
CLEC3A	MIIP	GO:0001775~cell activation (0.3)
C11orf52	HLA-DMB	GO:0007243~protein kinase cascade (0.7)
ARHGEF38	NRM	GO:0006954~inflammatory response (1.2)
LHFP	NUDT8	GO:0006952~defense response (1.4)
PMP22	ZDHHC13	GO:0007242~intracellular signaling cascade (1.4)
TSLP	GMFG
SDC2	NSMAF
HNMT	TRAFD1
DAB2	CCDC116
COL6A6	NDUFS3
RASGEF1A	ANAPC16
NXPE2	RASSF5
LIM2	TNFRSF14
TCEAL8	RHBDD3
MFAP3L	DHRS11
PKD2	FAM76B
GSPT2	ALDH16A1
TMEM98	PBX4
SCARF1	MAP4K2
CLEC11A	ALKBH3
PLEKHA8	KLHL6
RNF128	ANXA3
PTPDC1	AAGAB
GSTM1	IL12RB1
BCL11A	TMEM8B
PAX8	PDCD10
ZNF471	PGAM1
RHOJ	UCKL1
SLC40A1	BRD9
RASSF8	IER2
SLC4A5	C8orf59
VCAM1	MAN2B1
PRNP	PLGRKT
TMC7	NIPSNAP1
DACH1	PTMA
NEDD4	MTCH2
MREG	LRRC56
CA13	MLH1
CYP39A1	PLEKHN1
KLF9	NPEPL1
FBXO27	PISD
ASNS	TRAF3IP3
DIO2	FAM26F
PTPN12	FBL
SLC44A4	RTF1
FAM20C	VPS16
TMEM52B	LPIN1
TMEM79	NAB2
ERICH5	NAIP
MOGAT2	GNG10
FKBP11	HIST3H2A
MGAM	INAFM1
ETS1	LMBR1L
RNF125	AIM2
PARP12	UBP1
EPHA7	LEMD2
SLC7A4	UNC119B
FAR2	TRIM14
SDR42E1	RASAL3
OPTN	SLC12A6
PDE8A	CYP4F3
FNBP1L	CORO1C
RHOQ	SSH3
F5	FMNL1
FAS	NXPE4
PHOSPHO1	TAF1A
DAB2IP	USP11
F2RL3	TMEM229B
MOCOS	IL17RA
DDX58	CD93
CCNO	L1CAM
SH3D19	ZFYVE19
DGAT2	PPOX
MZF1	SH2B3
TF	ARL10
CASK	CBX7
CLSTN3	CSNK1E
SLC22A15	TLR6
PIP5K1B	RARA
TNFSF13	DHRS1
MGST1	PDHX
TNFSF14	ZNF692
SRXN1	KIAA0930
CHPT1	NLRP1
NCAM1	DENND6B
SHISA2	IGFLR1
RHOV	SMS
ZNF546	FAM98C
ELANE	HP1BP3
CMSS1	C19orf48
LIMA1	JUND
OLR1	BBC3
USP2	PKMYT1
SELENOP	ACCS
NETO2	PPCDC
STAMBPL1	C1orf54
SLC39A8	SMAP2
UBE2L6	PHF7
GSTK1	CSAD
DNAJB4	MYADML2
CDK8	TEP1
IFI27	STK10
GFI1	MEF2D
OTUD7B	MTFR2
TNFAIP8L1	ACAD8
MSANTD3	INPP4A
NAPRT	DHX40
SRGN	ARHGAP17
APLP2	PAN2
C1QTNF12	ADCY7
ZBTB40	MADD
MTFP1	LBH
ABCA13	FOXRED2
CDR2	TXNDC5
HSPH1	HPGD
SMAD1	UBE2I
XK	ZFP36
ARAP3	ROGDI
TMEM158	S1PR4
CBR1	ZNF512B
SENP8	KHK
EFNB1	LENG8
PRX	HDAC10
CLEC2D	FBXW4
AFAP1	SLC25A38
IL18BP	HIST1H4B
ZNF226	CIR1
IFT80	FNBP4
CD177	TMEM71
GNG11	ANKRD13D
TBC1D8B	FLNB
SGMS2	TICAM2
HDHD3	ICAM1
ATG12	LGALS1
IL1RL2	PITPNM1
PDE2A	PAOX
ZBTB8A	SAP25
OSGIN1	CD44
PWWP2B	FAHD2A
IL1RAP	MAP4K4
ZNF691	BTG3
MAGED2	TPD52
PURA	NECTIN4
C3	PTPRS
C1GALT1	DSTYK
RMI2	UBR3
PXYLP1	ZBED3
INTS12	PIK3IP1
KDELC2	MYO1G
ABCD3	SLC12A4
SLFN13	LIMD2
XBP1	SCCPDH
RAB20	DEPTOR
TBKBP1	TMEM191C
SLCO4A1	DNAJC10
MS4A2	FCER1G
IRGM	CISD1
FBXO30	OAZ1
SACS	LIPT2
MCEMP1	MILR1
PON3	ACOX3
MGAT4A	ARGLU1
XKR5	EXTL3
PNP	OSM
NOCT	CARMIL2
NUCB2	PLEKHO1
RABL2A	FAM234A
THAP2	IFI16
PCBD1	NDST1
IL21R	EIF3M
NDUFS5	RPS13
CASD1	CFP
RITA1	P2RX1
SMIM19	TCEA2
RPE	CD53
S100A11	TMC4
C8orf58	ELAC1
PCNX4	CTSH
UQCR11	SLC2A6
RPP38	MEF2C
GLCE	FBXO21
ATP8A1	SERINC3
ALDH18A1	HIST1H1E
CCDC126	SNX10
TMA16	ECE1
CPOX	SLC31A2
PBDC1	SIGIRR
PTRH1	LY86
NARS	HLA-DMA
KLHL12	CUL7
MBNL2	C1orf162
C10orf128	BLOC1S2
KBTBD8	HIST1H1C
PHKB	RNF43
SLC16A1	MKS1
	APOBEC3B
	FKBP7
	FAM102A
	ACOT11
	MYEF2
	ZNF579
	NOXO1
	DTX3
	PCSK4
	ICOSLG
	BCL2
	SMIM5
	PYCR1
	PCP4L1
	ARL5C
	RAB3IP
	MAP3K6
	IFFO1
	B3GNT5
	TMEM82
	IL6R
	TEF
	UNC93B1
	INTS6L
	RAB36
	ICAM4
	SIGLEC10
	SH2D3C
	C5orf30
	NEURL2
	HRH2
	PRKAB2
	TRIP6
	ATP13A2
	LGALS3
	PREX1
	ITGA6
	GCNT1
	HIST1H2BI
	SUSD3
	TLR2
	MLKL
	SIK1
	DNAJC28
	SEMA4D
	PAFAH1B3
	RFTN1
	DENND1C
	ANXA1
	TNS1
	CRISPLD2
	NPFF
	SGSH
	MIER2
	CIRBP
	TLE6
	IFI30
	PAG1
	SMYD2
	SULT1A1
	APH1B
	MAG
	ENDOD1
	SLC28A2
	ACSS1
	JUP
	PDE1B
	STX3
	TBC1D10C
	DENND3
	HMGN1
	ITGA1
	PKIB
	TMEM150B
	HAUS5
	SLC12A9
	RGS10
	JUN
	GPR150
	LY6E
	KCTD14
	FGD2
	B3GNT7
	ZNF385A
	CCR2
	PIK3R6
	KLHL41
	METAP1D
	DPEP2
	FAM129B
	P2RX7
	DUSP3
	ADGRG1
	LSP1
	S100A4
	MYL6B
	GRAMD4
	KCNN4
	KIF17
	PDGFRB
	MMP28
	MET
	SH2D5
	ATP6V0A1
	LAT2
	EIF5A2
	PARP3
	KCNA3
	AFAP1L1
	SLC27A1
	KLF4
	HAAO
	RASA4
	FOS
	CERCAM
	C11orf97
	THBD
	MATK
	CD68
	HIST1H2BD
	TNS4
	S100A10
	HSH2D
	HIST1H2BB
	TBX6
	HIST1H3A
	TMEM251
	AGER
	GPR171
	CDHR4
	CD244
	CD79B
	GEM
	AHNAK
	CNN3
	ABCA9
	PLXNB2
	TMPRSS3
	HIST1H1A
	SATB1
	NR4A1
	ITPRIPL1
	BMX
	HLA-DOB
	KLRK1
	LPXN
	TMCC2
	LPAR6
	CTSS
	KLF2
	EVPL
	PDZD4
	SUSD5
	PADI2
	CYP4F2
	TESPA1
	LDOC1L
	CDS1
	IRF5
	NLGN2
	RRAD
	SMOX
	GPC1
	CLEC10A
	ANKRD13B
	LILRB3
	TNNI2
	GATA2
	ITPR3
	HIST1H1B
	FCGRT
	SH2D1B
	SPRED3
	CD34
	MFSD6L
	TLR9
	APOC2
	GRIA3
	GPR183
	SLC14A1
	GALNT6
	CPA3
	KIAA1161
	NLRP3
	IL10RA
	GNG2
	AK3
	ATP8B2
	NR0B2
	DPP4
	KCNE3
	MS4A6A
	DRC7
	CCND1
	ANGPTL2
	ITGB7
	FLT3
	MST1R
	BTLA
	FN1
	IGF2BP3
	RNASE6
	CKB
	MC5R
	OR5M11
	MEIS1
