# Supplementary material for: Derepression of the Iroquois Homeodomain Transcription Factor Gene IRX3 Confers Differentiation Block in Acute Leukemia
Source: Cell Rep. 2018 Jan 29;22(3):638–52. doi: 10.1016/j.celrep.2017.12.063 (PMC5792454; doi:10.1016/j.celrep.2017.12.063)
Supplement: Table S6. Signal-to-Noise Rankings for Gene Set Enrichment Analyses, Related to Figure 5 — Murine gene names were converted to human gene symbols to facilitate cross species comparisons. [file mmc3.xlsx]

## Sheet: Sheet1
Table S6. Signal-to-noise (S2N) rankings for gene set enrichment analyses. Related to Figure 5.
Murine gene names were converted to human gene symbols to facilitate cross species comparisons.
(A) HOXA9+IRX3 versus HOXA9+MTV murine leukemias						(B) IRX3 high (n=159) versus IRX3 low AMLs (n=271)						(C) IRX3 high (n=95) versus IRX3low (n=175) AMLs with high HOXA9 expression
Gene symbol	S2N score					Gene symbol	S2N score					Gene symbol	S2N score
SNAPIN	11.7831					IRX3	2.82699					IRX3	2.6567
FAR2	9.77331					IRX5	0.965359					IRX5	0.866685
GFI1	7.69753					COL4A5	0.584546					BAHCC1	0.607277
PTPN12	7.52119					WT1	0.571438					HOXA5	0.573483
MRFAP1	7.47202					HOXA5	0.547944					HOXA9	0.566868
APLP2	7.46599					HOXA3	0.536243					HOXA10	0.551891
CLU	6.25416					TNFRSF4	0.534014					HOXA3	0.546733
RPL13A	5.96884					LMLN	0.529726					C3orf80	0.513429
MOGAT2	5.59467					RASAL2	0.520742					PDGFD	0.508594
TXN	5.44873					BIK	0.520474					ABHD2	0.505501
LIM2	5.33506					C3orf80	0.519952					RFX2	0.503509
MTFP1	5.2136					RASGRP3	0.517994					TWISTNB	0.497133
PRNP	5.07861					HOXA4	0.513848					HOXA7	0.494911
INTS12	5.04141					NKX2-3	0.50716					HOXA4	0.494131
HDAC2	4.95391					BAHCC1	0.501755					PBX3	0.488306
CPT2	4.88471					HOXA7	0.496191					NKX2-3	0.485088
TBC1D8B	4.88248					SPIN4	0.493529					FTO	0.481178
USP2	4.79903					JAG1	0.487436					VAT1	0.47605
SLK	4.76832					OBSL1	0.486496					LMLN	0.46769
MORF4L2	4.69564					CTSG	0.484636					COL4A5	0.466464
ALDH18A1	4.6406					PRICKLE1	0.48104					HOXB8	0.463076
MFAP3L	4.57961					FTO	0.47783					WT1	0.461916
MBNL2	4.56637					USP54	0.476236					HOXA6	0.460645
PDE8A	4.45173					CCNA1	0.475919					USP54	0.456045
MYCBP	4.38965					ST3GAL4	0.473891					HOXB9	0.455934
CTNNA1	4.38331					MLC1	0.471177					MPZL1	0.4512
ABHD4	4.3137					C1orf216	0.469742					FOXC1	0.450454
RPE	4.27102					HOXB6	0.467691					CLIP2	0.449648
LMAN1	4.16511					HOXB7	0.466176					SLC39A6	0.447796
EEF1D	4.16456					RFX2	0.465351					GSE1	0.447
STT3A	4.13619					DLG5	0.464102					RASGRP3	0.446782
ASNS	4.06648					TWISTNB	0.461029					HOXB7	0.444306
TSLP	4.04096					HOXB8	0.459572					HSH2D	0.443832
TNFSF13	4.02069					USP40	0.4565					PITRM1	0.44288
SENP8	3.9609					SMC4	0.454522					ZNF629	0.441234
MGST1	3.91088					OCLN	0.450476					MDFI	0.440437
TBRG1	3.90759					MDFI	0.450381					TMCO3	0.43794
CYP39A1	3.89271					MMP2	0.449406					PIEZO2	0.435377
TCEAL8	3.83273					SEPP1	0.447287					EXTL2	0.429879
RNF128	3.75577					CHPF2	0.447175					RASAL2	0.428951
SLC22A15	3.73701					MSI2	0.445464					RNF220	0.426119
EFCAB14	3.7237					SLC26A2	0.442105					KIAA1407	0.425911
SMIM19	3.72281					HOXA6	0.44181					OCLN	0.425661
PURA	3.71979					NRG4	0.441145					SMC4	0.424761
NXPE2	3.70915					HOXA9	0.439193					HOXB6	0.423756
BEND3	3.70147					HSH2D	0.438458					IFT80	0.420483
TCEAL9	3.66188					SLC39A6	0.435812					RRN3	0.41698
OTUD7B	3.64593					SEC16B	0.435717					PTPN7	0.413115
DNAJB4	3.64353					PITRM1	0.435176					SPN	0.413092
RNPEPL1	3.61572					PRDM16	0.434265					HOXB3	0.413051
FRAT2	3.61536					ABHD2	0.431468					USP40	0.41138
CA13	3.52694					HOXA10	0.429434					GDF11	0.409102
KBTBD7	3.48761					STK36	0.427707					DPY19L3	0.406752
MUT	3.46725					PPFIBP1	0.426782					NXF3	0.405848
LIG3	3.41674					RALGPS2	0.425055					WDR73	0.404875
AP3M1	3.33603					DMXL2	0.423987					ZNF655	0.40243
SDHAF2	3.27396					HOXB9	0.422361					NRG4	0.402217
UBE2J1	3.22924					DEXI	0.421104					BIK	0.401476
ZKSCAN1	3.20667					FOXC1	0.419264					ZSCAN9	0.398738
AP2S1	3.20599					SLC35B4	0.419017					TFB2M	0.398541
FKBP11	3.2031					PDGFD	0.418903					HOXA11	0.396862
RNF125	3.1828					CLIP2	0.418309					MEIS1	0.395765
CASS4	3.18078					TTC8	0.417642					PRDM16	0.392807
C8orf58	3.18059					SLC39A11	0.416963					LTBP1	0.391036
CLSTN3	3.14188					HOXB3	0.41556					QPRT	0.389337
HEPH	3.13017					EXTL2	0.413672					HOXB4	0.386736
SGMS2	3.11942					PIEZO2	0.413482					ANKMY2	0.386672
ZNF471	3.10037					PBX3	0.413147					FBXL20	0.386117
CDC73	3.0816					MORF4L2	0.412222					KDM5B	0.385664
SDR42E1	3.07757					ATP8B4	0.41169					SRSF6	0.383272
CUX1	3.07031					GPT2	0.411429					TTC27	0.382632
FBXO30	3.0701					HOXA11	0.411093					WDR35	0.382173
BAG2	3.0442					QPRT	0.411043					MLLT10	0.381431
EDEM1	3.04033					ICA1L	0.408835					STK36	0.380191
MSANTD3	3.0371					USP48	0.408691					RALGPS2	0.378164
PBDC1	3.03136					SPNS2	0.406969					ACSM3	0.377974
RANBP17	3.00575					DHRS11	0.406827					EFHC1	0.377713
HSPH1	2.98541					PPP1R26	0.405888					SEC16B	0.377282
EFNB1	2.96887					LTBP1	0.402345					COPG2	0.37711
RHOJ	2.938					KCNK5	0.40068					RABEP2	0.371794
ZBTB40	2.90908					WBP5	0.400268					TRIM46	0.371082
OSTC	2.90689					RNF220	0.398023					PPIP5K1	0.370671
CD177	2.88035					MAP1A	0.395074					TMEM65	0.370371
AMMECR1	2.86695					TMEM65	0.390811					MSI2	0.368636
COMT	2.86098					RRN3	0.389225					MAMDC2	0.368623
CCDC126	2.85469					IGFBP2	0.388265					SLC26A2	0.368597
SNX3	2.84865					SPN	0.38756					CHPF2	0.36404
GSTM1	2.82765					CENPJ	0.387447					TFDP2	0.36274
CBR1	2.82025					HOXB4	0.386736					DPY19L2	0.36225
ATP8A1	2.81654					AQP3	0.38405					TNFRSF4	0.361472
RNF11	2.81341					URI1	0.381688					SLC35B4	0.361424
PGD	2.81199					SKIDA1	0.380781					URI1	0.359439
USMG5	2.80881					CCNL2	0.380273					CLSTN3	0.355597
PWWP2B	2.80847					ZNF629	0.379769					TARBP1	0.355391
EDF1	2.78957					TCTN1	0.378191					CCDC24	0.355275
FAM20C	2.76856					AP4S1	0.376863					ST3GAL4	0.354362
CD151	2.73218					DNMT3B	0.376582					ITPR2	0.353989
ARHGDIB	2.70478					TCEAL3	0.375448					C16orf58	0.353843
MAN2B2	2.70454					VAT1	0.372118					MARCH6	0.353227
RITA1	2.69667					HOXB5	0.370522					SPIN4	0.353164
RNF185	2.6921					ZNRF1	0.370466					ZNF804A	0.353094
NARS	2.68938					DNAJC1	0.368865					MYCN	0.35194
VKORC1	2.68811					ZNF711	0.368796					PPM1H	0.351844
KLF9	2.67231					IFT80	0.365362					RHOBTB1	0.351418
IL1RAP	2.65588					SSX2IP	0.363155					DNAJC2	0.351276
SLC40A1	2.64388					GOLGA8A	0.362884					TTC8	0.350256
TOR3A	2.64355					TMCO3	0.362436					FAM13B	0.349597
CDK8	2.63189					MRC2	0.360252					PRICKLE1	0.348204
TMEM52B	2.62323					ABTB2	0.360015					DMXL2	0.346157
SH3D19	2.6114					DSC2	0.359001					TSPAN32	0.344744
SLC7A4	2.60858					CERS5	0.35892					MICALL2	0.344695
CEPT1	2.60499					FGFRL1	0.358867					USP44	0.343733
BCL11A	2.60179					SLC40A1	0.358708					SPPL3	0.343073
PBXIP1	2.55462					ARHGAP22	0.358678					PHACTR4	0.342976
IFT80	2.54391					UGGT2	0.35796					SBNO1	0.342431
AFAP1	2.54139					MAMDC2	0.355824					CCNL2	0.342416
SDC2	2.54066					RAB38	0.354751					DUSP10	0.34174
MPND	2.53716					EMID1	0.354662					SLC25A36	0.341251
PIP5K1B	2.52687					B3GNT1	0.354535					ANKRD16	0.34039
ELANE	2.52343					KRT18	0.354242					TMEM173	0.340054
PXYLP1	2.5127					MEIS1	0.354061					DNAJC1	0.339794
C14orf1	2.5028					P4HTM	0.354008					MLC1	0.339717
NDUFAF3	2.49508					CLU	0.352644					C16orf46	0.338905
NETO2	2.49172					RCN1	0.352448					DSC2	0.338887
RNF121	2.48581					ZNF512B	0.350584					TCTN1	0.338015
CLEC3A	2.48481					TMEM14A	0.349465					DYNC2LI1	0.337832
GSTCD	2.47506					TCEAL4	0.348398					AP4S1	0.337706
HSPA5	2.4712					STAR	0.348378					LDOC1L	0.337534
PHOSPHO1	2.4688					NIPAL2	0.347516					SLC39A10	0.337213
GFPT1	2.46322					POMT2	0.347009					SKIDA1	0.337135
DNAJC3	2.45444					LRFN4	0.346858					NT5DC3	0.336946
PSIP1	2.45118					ANO7	0.344768					CASP2	0.335847
GLCE	2.44891					PTGDS	0.344533					TLE3	0.334554
SLC16A1	2.43922					ORAI1	0.34438					BTBD3	0.333841
ZNF266	2.43849					ACADVL	0.344114					ZNF195	0.333472
SCP2	2.43209					ERI1	0.343904					TIE1	0.333461
UBA1	2.42648					VANGL1	0.343871					ATP8B4	0.33333
TEX2	2.42609					RABEP2	0.342903					TMEM259	0.332453
AP5B1	2.41844					CLSTN3	0.34189					WDR86	0.331907
C4orf3	2.41782					INPP5A	0.340859					GOLGB1	0.331881
C11orf52	2.40265					ELL2	0.340197					EPDR1	0.331769
PDE3B	2.39835					AIG1	0.339317					ZSCAN21	0.331591
C10orf88	2.39137					TTC26	0.339301					GATA2	0.331204
SYPL1	2.38925					PIK3CB	0.339151					ZNF212	0.331178
UQCRC1	2.38862					DYNC2LI1	0.339015					MAPK8	0.331147
GTF2I	2.38517					ABHD14A	0.338838					EMID1	0.329843
COG6	2.34544					FAM101B	0.338538					SETD6	0.328893
CASD1	2.34222					BEX4	0.338403					CREB3L2	0.328596
RCAN3	2.33749					BMP1	0.338318					KIAA1958	0.328473
HIF1A	2.30897					POMT1	0.337305					VPS37B	0.328015
PODN	2.30594					ZNF655	0.337228					CCNA1	0.327734
NAA15	2.29653					FNBP1	0.333093					NIPAL2	0.327132
ATE1	2.293					MPZL1	0.33297					P4HTM	0.326701
METTL18	2.2888					SFXN3	0.332661					FAM208B	0.326616
TNRC6B	2.28608					WDR55	0.33219					HOMER1	0.325882
MIPOL1	2.28438					HOMER1	0.331674					HOXB5	0.32557
CHPT1	2.27952					GCNT1	0.331209					CERS5	0.325532
IPO8	2.27752					DPY19L2	0.330219					LUC7L2	0.324768
GSTK1	2.27642					USP20	0.33014					STXBP5	0.324255
BTD	2.27594					SBNO1	0.329513					SULT1C4	0.324212
PPIL1	2.27463					EIF3B	0.329466					UPF3A	0.322846
MOCOS	2.26142					NUCB2	0.328696					TYW1	0.32284
SMAD1	2.26053					GOLGB1	0.328308					ZNF587	0.322824
SMIM13	2.25701					WDR86	0.328125					ACTR1B	0.32281
NCAM1	2.25621					WDR35	0.328029					GPR114	0.322483
DDX58	2.25572					TFDP2	0.327968					MIB1	0.322288
RMI2	2.25321					PHLDA1	0.327367					JAG1	0.321964
RBM14	2.24742					CREB3L2	0.327151					ITFG3	0.321586
SPG20	2.23816					NR1I2	0.327089					TAX1BP1	0.321015
SLC35G1	2.23414					ANXA2R	0.326912					TSPYL4	0.320516
TMC7	2.22977					NKX3-1	0.326567					ARHGAP22	0.320276
COQ4	2.22239					ERMP1	0.325704					PPP1R26	0.318572
SEL1L	2.21993					SIK3	0.325503					TNKS	0.318505
TXNL1	2.21534					MICALL2	0.325423					SEPP1	0.318295
CLEC11A	2.2069					HOXB2	0.325372					HOXB2	0.31827
RAB20	2.20641					CFH	0.324629					ORAI3	0.317399
OPTN	2.20094					SCN9A	0.32449					KIF3A	0.317344
MAGED2	2.19971					USP44	0.323792					PRKCI	0.317332
GSPT2	2.19232					NGFRAP1	0.322952					NAA35	0.317326
MTERF2	2.18926					TRIM15	0.322806					MORF4L2	0.317155
RAB11A	2.18673					TMEM138	0.322299					IFT74	0.316703
MREG	2.1827					IFT74	0.322146					ZDHHC4	0.315598
S100A1	2.18222					IFT81	0.322091					BBS9	0.315421
PPP1R3B	2.18181					ABCA2	0.321677					CCZ1B	0.313927
MINDY1	2.17012					SDF4	0.321385					PPFIBP1	0.313819
ABCA13	2.16561					ADCY2	0.321001					IGSF10	0.313345
NCBP2	2.16416					WDR19	0.320954					SPNS2	0.312497
HNMT	2.16327					KIAA1407	0.320634					EIF3B	0.31249
UBE2L6	2.16281					MLLT10	0.319486					CDK6	0.312474
CPOX	2.16279					PIK3R2	0.318293					SPECC1L	0.312229
SCARF1	2.16155					ATP8B3	0.31819					GPATCH2	0.312129
IDE	2.15937					TTC27	0.31748					ADCY2	0.31188
CMSS1	2.14026					DCUN1D3	0.317193					CYSLTR2	0.311616
ZNF226	2.13607					F3	0.316806					WDR19	0.311342
CLEC2D	2.13321					HOMER3	0.316188					ATP2A3	0.311191
NCK1	2.13006					DIXDC1	0.316065					YWHAG	0.31116
PRKACA	2.11943					PGM1	0.315844					HHAT	0.310764
ABHD5	2.11056					TAX1BP1	0.315307					DDX52	0.310642
XKR5	2.10687					CPA3	0.314927					TTC5	0.310197
THAP2	2.10077					HMGB3	0.314112					SUMF2	0.31013
MSMO1	2.09631					EPDR1	0.31388					ZNF746	0.309962
LARP4B	2.09407					PPP1R16A	0.313758					MTA1	0.309785
CREB3L2	2.08843					SLC39A8	0.313603					POMT2	0.309357
UBTD1	2.0855					CCDC104	0.312846					ZNF12	0.309075
MOSPD1	2.08445					SRSF6	0.311693					SREK1	0.308116
DACH1	2.08234					TOM1L1	0.311628					SLC39A8	0.308082
TMA16	2.08076					SREK1	0.311517					PAQR3	0.307881
DIO2	2.08063					GRB10	0.310846					TTC26	0.307801
CHID1	2.07617					MYO1B	0.310497					TTC30A	0.30773
RHOA	2.07098					PTGER1	0.310261					SORD	0.307412
HSPA4	2.06314					PPM1H	0.309861					ZNF814	0.307237
PARP12	2.06258					PLS1	0.309846					IDUA	0.306882
TMEM263	2.05946					ADCK3	0.30978					MEGF6	0.306562
ASAP1	2.05854					EFHC1	0.309754					SLC39A13	0.306428
LPGAT1	2.05629					OSBPL5	0.309616					WDR91	0.306111
WDTC1	2.05358					AACS	0.309592					DLG5	0.30553
RHBDD1	2.04892					PPIP5K1	0.308551					OSBPL5	0.305367
C1GALT1	2.04844					GCSAML	0.308446					SFXN3	0.305339
LIMA1	2.03791					CCDC24	0.308331					DBN1	0.304772
RASSF8	2.03105					ANKMY2	0.307492					IAH1	0.304527
ABCD3	2.03049					TTC30A	0.306994					ATP2C1	0.304399
NUCB2	2.02891					AGBL5	0.306858					SLC24A3	0.304315
ACADSB	2.02781					FAM131A	0.306834					CTPS2	0.304214
TMEM101	2.0246					SPATA2L	0.306598					IL1RAP	0.304165
CHD9	2.01457					PVRL2	0.306595					ICA1L	0.304137
FAS	2.01404					DZANK1	0.306169					ZNF121	0.304054
IL1RL2	2.01372					FBXL20	0.305775					GPR125	0.303791
AKIRIN2	2.0093					TIMM23	0.305536					UGGT2	0.303607
EPHA7	2.00116					ZNF273	0.305479					CDK9	0.303559
ATG12	1.99879					FAM19A5	0.305404					ATP8B3	0.302318
FBXO27	1.9968					NFATC2IP	0.304353					IFT140	0.302149
MESDC2	1.99295					PIGS	0.304262					CCDC104	0.301937
SNX19	1.98818					ZDHHC9	0.303897					ACACA	0.301737
DPP9	1.98257					TARBP1	0.303679					USP11	0.301148
C1QTNF12	1.97899					KIF3A	0.303471					BBS1	0.301121
SELENOT	1.97856					IL12A	0.303163					POMT1	0.300821
TMEM79	1.97229					DHCR24	0.303035					TP53BP1	0.30025
SRGN	1.96525					SC5D	0.302629					PLS1	0.299633
SACS	1.96362					ANKRD27	0.302603					NSUN4	0.298989
STRN	1.96278					CPEB2	0.302385					CYB5D1	0.298391
ZNF148	1.96202					SEL1L3	0.301883					ZNF654	0.29836
DAB2	1.95931					TNKS	0.301367					GOLGA8A	0.298242
TF	1.9565					LARP1B	0.301367					IFT81	0.298113
DGAT2	1.95545					PGBD1	0.301207					RCN1	0.298083
EPS15	1.9527					POLR3B	0.300938					CIRBP	0.297943
SPCS2	1.95174					BBS9	0.300798					TRIM15	0.297806
PKD2	1.94996					IDUA	0.299138					ZDHHC9	0.297652
PPM1H	1.94934					PSMD11	0.299009					GMDS	0.297428
HUS1	1.94279					RAB11FIP2	0.298913					CSPP1	0.297342
TTC32	1.94006					MTA1	0.298146					TBC1D9B	0.297332
ALDH4A1	1.93904					LTC4S	0.297986					WDR6	0.297296
PTPDC1	1.93825					TSPYL4	0.297847					ZNF512B	0.297192
C11orf24	1.93705					STRN3	0.297791					TOM1L1	0.297063
METRN	1.93387					UBAP2	0.297425					DEXI	0.29701
CCNE2	1.92743					ITPR2	0.297259					PRDM2	0.296961
RIOX2	1.92657					PRKCI	0.296645					CPXM1	0.296923
PRDX3	1.92574					SULT1C4	0.296526					IL12A	0.296694
DTX3L	1.92171					SPNS3	0.296493					NCBP2	0.296639
DCLRE1B	1.91873					ANKRD16	0.295997					SCN9A	0.29634
TNFAIP8	1.91807					DNAJC2	0.295875					UBAP2	0.29588
SLC4A5	1.91646					GMDS	0.29583					CTSG	0.295874
OLR1	1.91024					USP31	0.29577					CEL	0.295765
PSMD7	1.91003					ZNF212	0.295198					BBS4	0.295672
CCNG1	1.90989					SLC20A1	0.295167					MLLT1	0.29555
CALM3	1.90697					LUC7L2	0.294888					OBSL1	0.295471
CHTF8	1.90561					TTC5	0.294763					RPS6KC1	0.295432
PCNX4	1.88901					DNAL1	0.294546					GRK4	0.295159
MGAT4A	1.8827					PRRG1	0.293728					AKT1	0.29488
MCFD2	1.88075					BBS1	0.293305					USP48	0.294799
RINL	1.8799					ZDHHC4	0.292398					NAT6	0.29461
FLI1	1.87605					IFT140	0.292172					PLXNA3	0.294003
MDH2	1.87056					RCN2	0.291346					SNRNP70	0.293969
GNG11	1.86841					PHYH	0.291199					DNAJC18	0.293756
HIPK1	1.86671					BEGAIN	0.290556					TMTC4	0.29374
C10orf128	1.85888					ACSM3	0.290479					MYB	0.293679
HELZ	1.85671					CPNE8	0.290273					JMJD4	0.29294
SLC45A4	1.84995					BTBD3	0.290182					DYX1C1	0.292924
STT3B	1.8499					SDSL	0.290154					TMEM87A	0.292547
TMEM260	1.84343					CAPRIN2	0.29002					PGPEP1	0.292524
SLC39A8	1.84244					HTATSF1	0.290006					DNMT3B	0.291881
LARS2	1.84223					FOXP4	0.28974					ERI1	0.291797
SNX13	1.84052					GATA2	0.289244					PIK3CB	0.291437
WBP2	1.83501					MARCH6	0.288916					NICN1	0.29137
C9orf40	1.83479					MEGF6	0.288895					SIK3	0.291206
IRGM	1.82983					CCT6B	0.288835					DLD	0.291013
F2RL3	1.82883					VPS37B	0.288812					CENPJ	0.290811
HDHD3	1.82565					AZU1	0.28868					FASN	0.290798
ZBTB8A	1.8239					ORAI3	0.287244					CCT6B	0.290118
C12orf66	1.82141					NAA35	0.286346					PAFAH1B2	0.289938
SRXN1	1.81908					MSRB3	0.28613					ZBED4	0.288953
HYOU1	1.8173					CAT	0.285722					NFATC2IP	0.288604
PMP22	1.81359					NFIX	0.285237					ZDHHC21	0.288508
SLC35D2	1.80969					LDOC1L	0.284494					PEX1	0.288354
KRTCAP2	1.8079					DUSP10	0.284385					ANXA2R	0.287812
NDUFS5	1.80561					WDR73	0.284378					ENPP4	0.28746
TNFAIP8L1	1.8042					HSD17B4	0.284346					MBOAT7	0.28735
DCK	1.80394					TSPAN32	0.28426					PTPLA	0.28711
TSHZ1	1.8021					AGAP9	0.284071					NR1I2	0.287071
PTRH1	1.80122					TASP1	0.283435					KCNK5	0.286649
RAB29	1.8004					UAP1	0.283355					ESYT2	0.286358
MIER3	1.79158					ETV5	0.283282					CALU	0.285824
PRRC1	1.79082					KDM5B	0.283261					BMP1	0.285665
KLF3	1.79008					RBMS2	0.283133					ADRB1	0.285545
C9orf64	1.78577					TP53INP2	0.283					POLR3B	0.285089
C8orf37	1.7827					SOCS7	0.282869					FGF10	0.284341
HERC2	1.7782					HMGN5	0.282771					VANGL1	0.28401
CLASP1	1.77569					USP47	0.282667					PTPLAD1	0.283898
PPAT	1.77465					PSMG3	0.282447					ABHD14A	0.283772
RPS26	1.76987					MAPK6	0.282427					TTC30B	0.283186
GPSM2	1.76936					NSUN4	0.282065					AEBP1	0.28315
OSGIN1	1.76847					JARID2	0.281536					UFM1	0.282514
CERK	1.76064					ATN1	0.281083					RSAD1	0.28226
NPEPPS	1.75787					SURF4	0.280909					C1orf216	0.28171
CASK	1.75078					TANC2	0.280789					HOMER3	0.281525
BRAF	1.7484					PHKA2	0.280571					THUMPD1	0.28151
ARHGEF38	1.747					ZNF12	0.280389					SLC38A10	0.281315
PHKB	1.74639					AKT1	0.280365					ZNF74	0.280822
TMEM33	1.74512					SYTL1	0.279662					MYO1B	0.280813
TMEM214	1.74011					MIB1	0.279503					E4F1	0.280736
C3	1.73484					GDF11	0.279285					ZDHHC8	0.280569
NUDT18	1.73324					LRRC17	0.278936					SLC45A3	0.280565
UQCR11	1.73047					LZTFL1	0.278889					RALGAPA1	0.280533
CEP120	1.72774					RHPN1	0.278757					POLR1C	0.280499
KIAA1191	1.7247					PRR7	0.278562					CASP9	0.280359
POP1	1.72165					E4F1	0.27848					CFH	0.28026
RASGEF1A	1.7142					RLIM	0.278443					PGBD1	0.279544
SH3BP5L	1.71253					ZNF664	0.278353					LEPROT	0.279418
TMEM98	1.7122					ADAM17	0.278247					TRAPPC2	0.279297
ITGB1	1.70976					TMEM164	0.277666					C1orf186	0.27918
F5	1.7079					AAGAB	0.277417					ADAM17	0.279154
PFN1	1.70673					ELAC2	0.277204					TSPAN3	0.279046
MIEN1	1.70382					TMEM173	0.27715					DCUN1D3	0.278889
S100A11	1.70269					SLC24A3	0.276727					ADCK3	0.27886
PON3	1.7006					ZNF587	0.276697					WDR55	0.27845
PML	1.69772					TM7SF2	0.276495					SLC40A1	0.277862
SGPP1	1.69734					SERTAD2	0.276428					FNDC3A	0.27761
OGDH	1.69501					ZNF195	0.276335					CUL7	0.277086
KLHL12	1.6916					SNRNP70	0.276225					RCN2	0.277015
ALAS1	1.68559					RHOBTB1	0.276225					CCAR1	0.276777
ANKRD36	1.67903					H2AFY2	0.276099					ZKSCAN1	0.276753
RREB1	1.67866					GNA15	0.275992					SDSL	0.276699
UBE3A	1.67803					GPR56	0.2756					RLIM	0.276531
STAMBPL1	1.67361					INPP5B	0.275513					TRIM68	0.276492
SEC24D	1.67307					SETD6	0.275378					PTOV1	0.276258
PYURF	1.67193					DDX52	0.275297					MFSD10	0.276162
LHFP	1.66989					C16orf46	0.275287					SSH3	0.27595
NEDD4	1.66932					ASNS	0.275222					SPIN1	0.275921
TOR1AIP2	1.6672					FAM83H	0.275218					RABGAP1	0.275791
HSPA13	1.66602					KIF9	0.275085					TCEAL4	0.275763
RIMBP3	1.66468					FAM136A	0.27466					ZNF493	0.275554
TTLL12	1.66404					C7orf63	0.273836					SCAP	0.275433
OSTF1	1.66119					DPP7	0.273788					SNAPC4	0.275428
TBKBP1	1.66092					IGDCC4	0.273719					TTC19	0.275155
VCAM1	1.65901					PKIG	0.272932					MMP2	0.27501
ITPRIPL2	1.65834					AGAP4	0.272857					TRIM11	0.274984
ZCCHC17	1.65814					GFI1	0.272821					HIST1H2BC	0.274875
NDUFC2	1.65476					SPECC1L	0.272621					ATXN2L	0.274577
ATF7IP	1.65445					SEMA4C	0.271883					ELAC2	0.274246
RAB6A	1.65385					LNX2	0.27165					H2AFY2	0.273806
SIK2	1.64909					PIGU	0.271598					IGFBP2	0.273713
TSPAN5	1.64909					CHST13	0.271416					HIVEP1	0.273687
ARFGAP3	1.64593					PHACTR4	0.271282					POGLUT1	0.273398
NUDT5	1.64315					KIFC3	0.271239					KIAA0556	0.27313
HDLBP	1.64161					CTPS2	0.271191					RAB37	0.272924
CSTF2	1.64128					ACACA	0.271053					METTL16	0.272898
COL6A6	1.64126					PRDM2	0.270851					LRRC17	0.272461
RANBP2	1.64002					MAN1A2	0.270594					ZNHIT6	0.272383
TMEM218	1.63357					ULK1	0.27059					BSPRY	0.272285
MTF1	1.62838					ADRB1	0.270503					SKIV2L	0.271776
ZBTB38	1.62835					SLC25A36	0.269936					ETV5	0.27152
MCEMP1	1.62775					RRBP1	0.269873					MZF1	0.27146
SLC35B2	1.62662					YES1	0.269519					SOX4	0.271261
CHTOP	1.62305					TCFL5	0.269351					YLPM1	0.271137
ELOC	1.62019					SLC16A9	0.269281					DDX42	0.271093
ABHD17C	1.61867					ZNF804A	0.268609					UTP15	0.27102
SHISA2	1.61859					MLLT1	0.268266					RNF24	0.270993
CAMK2N2	1.61781					NIPA1	0.268201					ZNRF1	0.270726
PAX8	1.61687					AHI1	0.267337					RPS6KA5	0.270675
B3GNT2	1.61584					ALG9	0.267336					KPNA4	0.270333
KDELC2	1.61275					NPIPA1	0.267192					TXK	0.27031
SLFN13	1.61129					ACD	0.267105					HTATSF1	0.269738
RHOQ	1.60805					TSPAN3	0.266711					BCOR	0.269705
PRX	1.60674					C10orf11	0.266152					PBDC1	0.26962
POMK	1.60504					IQCE	0.265914					MATR3	0.269452
RABGEF1	1.60347					RWDD4	0.265699					GFI1	0.269436
ZNF546	1.60085					BEND6	0.265519					RPGR	0.269198
PTK2B	1.59437					AGRN	0.265425					ERF	0.268675
FAM20B	1.59432					NDUFAF5	0.265228					C14orf79	0.268623
RTN4IP1	1.59128					NDUFA5	0.26516					MAN1A2	0.268519
SC5D	1.59113					MLEC	0.264971					TIMM23	0.268375
MRPL32	1.58874					AKT2	0.264728					DDAH2	0.268248
MRPL44	1.58674					LTK	0.264327					KDM1A	0.268244
B3GALNT2	1.58572					COL23A1	0.264264					CAV2	0.268123
MLEC	1.582					SLITRK4	0.264029					COG5	0.268122
SELENOP	1.58009					FGF10	0.263882					THBS3	0.268043
PLEKHA8	1.5784					USP11	0.263309					ELMOD2	0.267697
MGAM	1.57821					FAM208B	0.26316					CASD1	0.267671
USP31	1.57662					EPM2AIP1	0.262948					ABTB2	0.267638
PJA1	1.57549					ATP7B	0.262619					RAB11FIP2	0.267193
USP34	1.57474					B3GNTL1	0.262567					PGM2L1	0.266288
NR2C1	1.57385					KATNB1	0.262443					TMEM164	0.266273
ZNF664	1.57379					CFD	0.262432					DENR	0.265985
CST7	1.5715					TMED8	0.262234					HMG20B	0.265932
RIDA	1.56951					GPR114	0.262206					KLHDC10	0.265738
SCLY	1.56477					ZNF443	0.262149					PIEZO1	0.265554
CALU	1.55606					LEPROT	0.261796					DZANK1	0.265491
NXT2	1.55505					SYTL4	0.261493					LYRM2	0.265179
DAB2IP	1.5546					TMEM9	0.26143					ZKSCAN8	0.26506
RPP38	1.55361					PKD2	0.260972					RASSF1	0.265035
KDELR2	1.55042					TTC38	0.260429					GTF2I	0.264765
NTPCR	1.54936					CHST14	0.260218					RBM4	0.264745
ARAP3	1.54928					LIN7A	0.260154					DHRS11	0.264709
SLC44A4	1.54569					BBS4	0.259885					RHPN1	0.264628
QSOX2	1.54466					FSD1L	0.259835					AGBL5	0.264455
PSMB5	1.53568					RALGAPA1	0.259536					HIST2H2BE	0.264256
YIF1A	1.5351					GNE	0.259097					ASNS	0.264212
MVP	1.5348					DPY19L3	0.259093					USP20	0.263881
C2CD2	1.53474					ZSCAN21	0.25909					STAR	0.263816
CCNO	1.531					FAM98A	0.259078					FSD1L	0.263801
G6PD	1.53037					CHRNB1	0.259021					CEP95	0.26358
NDFIP2	1.52377					SLC39A9	0.258802					C22orf39	0.263572
SLCO4A1	1.52221					PTPLAD1	0.258744					SMARCA4	0.263369
DHCR7	1.52029					LAPTM4B	0.258728					ZNF708	0.263341
NLRX1	1.51929					ZNF580	0.258646					EPM2AIP1	0.263149
TSHR	1.51704					NRIP3	0.258475					LTK	0.263043
REXO2	1.51694					XBP1	0.258429					SPATA7	0.263039
UBE4A	1.51662					ARHGAP33	0.258097					SPATA20	0.262987
SYAP1	1.51636					ZNF493	0.25794					IMMP2L	0.262937
NOCT	1.51586					TRIM11	0.257528					OSGIN2	0.262842
XBP1	1.51173					CCL1	0.257456					PHF14	0.262755
CES1	1.51172					CTSF	0.257425					TM7SF2	0.26222
DCTN1	1.50957					TMEM87A	0.257116					TEC	0.262202
AGO2	1.50816					ADAMTS1	0.256621					HSD17B4	0.26209
TNFSF14	1.50797					CYSLTR2	0.256426					DLC1	0.262079
SREBF2	1.50653					HOXA2	0.256323					PIK3R1	0.262057
ADPRM	1.50326					C1orf228	0.256291					CYTH3	0.262027
LY75	1.49801					PPAPDC1B	0.256075					B3GNTL1	0.261813
PCGF5	1.49175					ACAP3	0.255284					PVRL2	0.261566
AFF1	1.49153					RAB13	0.25511					AGAP9	0.261478
PDE2A	1.49144					CALU	0.254863					PWP1	0.261415
GID4	1.48671					DDHD2	0.254846					ANKRD36B	0.261302
SLC39A3	1.48438					NCBP2	0.254751					HERC2	0.261049
LONP2	1.48341					AFF1	0.254724					FAM35A	0.260984
RSBN1	1.47629					MAPK8	0.254268					PBXIP1	0.259482
TNFRSF1B	1.47566					CEP63	0.253754					RALGDS	0.259415
SMIM15	1.47528					SBF1	0.25346					DEPTOR	0.259401
ZNF395	1.47468					TMEM216	0.253258					MAN2C1	0.259295
DDHD1	1.47433					DOCK7	0.253201					SLC39A11	0.258979
IL21R	1.4741					CCDC3	0.253028					PIGS	0.258585
VKORC1L1	1.47397					NDFIP2	0.25276					PGAP3	0.258573
UBE2K	1.47371					TLE3	0.25262					BBS2	0.258565
HERC1	1.47331					C21orf59	0.252571					ZNF282	0.25843
SEM1	1.47237					CD82	0.252545					RPL7L1	0.258145
IL18BP	1.47142					PGBD5	0.25253					ZNF562	0.25807
PTGER4	1.46967					FASN	0.252512					CFL2	0.257411
COX5A	1.46634					IFT88	0.252476					NUCB2	0.257137
ATP5D	1.46622					RTN4R	0.252352					INPP5A	0.257096
COA3	1.46474					BNIP3	0.252058					TARSL2	0.256794
COPA	1.4632					JAM3	0.252051					TAOK3	0.25677
MZF1	1.45796					EMC1	0.251901					PDCD2	0.256732
ETS1	1.45763					PHF12	0.251713					ANKRD28	0.256671
ERCC6L2	1.45738					EMC10	0.251631					TIMM10B	0.256582
GYPC	1.45486					TEC	0.251474					ARID1B	0.256555
POLR1D	1.45384					ELF2	0.251403					TSPAN31	0.256437
IGF2R	1.45201					RPS6KC1	0.251376					SLC25A13	0.256377
DCPS	1.45032					CD33	0.251375					SPATA2L	0.256172
FMO5	1.44827					FAM13B	0.251346					SMYD3	0.256015
ERICH5	1.44686					AUTS2	0.251095					PHC1	0.25571
NUDT7	1.44619					BCOR	0.250887					CEP70	0.255638
KLF7	1.44503					GSE1	0.250441					TBCK	0.255606
SSR2	1.43991					SLC25A14	0.25024					TASP1	0.255183
NME6	1.43892					ZNF654	0.249874					ZNF443	0.255061
MBNL3	1.43662					MFSD10	0.248956					ABCC1	0.254997
B3GALT6	1.43661					SND1	0.248867					FNDC3B	0.25478
PPARGC1A	1.43658					MAP6D1	0.248747					HHEX	0.254694
C1QTNF5	1.43454					USP45	0.248731					PTPN14	0.254681
NBDY	1.43096					XPOT	0.248703					PRR7	0.254503
NANS	1.42963					PLXNA3	0.248594					IFT88	0.25427
DPY30	1.42796					RPS6KA5	0.248574					USP22	0.254197
ERO1A	1.42561					ATP1B1	0.248457					IMPA1	0.254137
PARP14	1.42458					ESYT2	0.248394					CENPT	0.254095
SLMAP	1.42389					MYB	0.248129					ZNF18	0.254047
CDR2	1.42168					EMR2	0.24806					NSMAF	0.253913
XK	1.42117					NXF3	0.247987					NELFCD	0.253897
STAT1	1.4202					DHX29	0.2478					UTP3	0.253736
TMEM158	1.41982					SLC46A3	0.247797					FAM46A	0.25364
HSD17B7	1.41847					PKNOX1	0.247781					FAIM	0.25353
KIN	1.41688					CD9	0.247695					CCDC125	0.253164
ILF2	1.4165					ANKRD28	0.247687					F3	0.253054
MUL1	1.41419					TMTC4	0.24751					AAGAB	0.252897
ISCA1	1.41172					OCRL	0.247433					GLMN	0.252847
NUDT3	1.4117					BBS2	0.24735					BCLAF1	0.252767
PTGS1	1.41125					FAM20B	0.2473					FAM136A	0.252672
MON2	1.41097					ZNF121	0.247072					ELP2	0.252449
SUV39H2	1.4097					RNASE3	0.246981					ITPA	0.252273
TROVE2	1.40867					MPP7	0.246939					C20orf197	0.252246
ZNF691	1.40659					TTC19	0.246701					FPGS	0.251736
PLPP5	1.4059					FAM160B2	0.246672					NDUFA5	0.251574
ULBP1	1.40576					SPPL3	0.246555					NLK	0.251349
ICAM2	1.40459					IBA57	0.246068					SLC25A29	0.251043
TRAPPC12	1.40102					FADS3	0.246017					TMED4	0.251024
EIF2AK2	1.4003					PTDSS2	0.245956					SETD4	0.250948
DENND4C	1.39382					MEX3D	0.245902					XPC	0.250753
C22orf29	1.39093					CSPP1	0.245772					CIAO1	0.250299
SAE1	1.38994					ARMCX3	0.245207					DALRD3	0.250298
GSKIP	1.38854					RABGAP1	0.245205					NUDCD3	0.250238
SHPRH	1.38737					PAQR3	0.245046					PTBP2	0.249981
ASF1B	1.38517					UFM1	0.244865					KIAA1586	0.249822
ESYT2	1.38476					TXK	0.244826					TRANK1	0.249817
MCM4	1.38082					MOK	0.244815					SMARCD1	0.249691
FKTN	1.38072					NICN1	0.244489					LENG8	0.249481
POLG	1.37918					IFT43	0.24442					ZNF33B	0.249474
WRN	1.3789					PDCD2	0.244371					ELF1	0.249449
NET1	1.37794					ETF1	0.244259					ZFYVE27	0.24919
TMEM18	1.37666					TOE1	0.24408					IQCE	0.248874
CAPN1	1.37063					ACTR1B	0.243798					WDR52	0.248727
ELL2	1.36768					MEX3B	0.243448					JARID2	0.248695
PXK	1.36528					GYG2	0.243384					PRKRA	0.248524
SERTAD2	1.36465					FZR1	0.243338					PABPN1	0.248461
FBF1	1.36401					DSTYK	0.242947					POLR1A	0.248414
UBE4B	1.36033					SMYD3	0.242947					THADA	0.248354
HSD17B10	1.35748					NAA40	0.242918					KPNA5	0.248222
CCM2	1.35653					NKX3-2	0.24291					BRAF	0.248191
HTATIP2	1.35279					TAF2	0.242813					TCTN3	0.248158
MRPL41	1.34993					ABI2	0.242803					ANKRD27	0.247721
NAPRT	1.34906					LCT	0.242677					PIGO	0.24768
C6orf120	1.34893					GAS2	0.242294					HDAC6	0.247676
TRIP12	1.34756					IAH1	0.242221					ORAI1	0.24752
MAN1A2	1.34661					SPATA6	0.242198					PSTK	0.247466
NCOR1	1.34556					FRMD4A	0.241977					GRB10	0.2474
N4BP1	1.34462					LHFP	0.241915					TMEM43	0.247038
SCAP	1.34188					STXBP1	0.241649					CPA3	0.246984
CA2	1.34078					CDK6	0.241618					MED12	0.246682
XPO4	1.33712					CHD7	0.241609					ELL2	0.246641
OLFML2B	1.33677					OSBP	0.241378					PILRB	0.246172
MAGT1	1.3335					SPIN1	0.241331					CSF1	0.246068
UBQLN1	1.33116					DYNC1LI2	0.241311					ALG9	0.246012
DHX29	1.33021					HS6ST1	0.241214					TMEM209	0.245911
NUDT9	1.32981					ZBED4	0.2412					GNA15	0.245876
INTS2	1.32869					GPATCH2L	0.240993					CCL1	0.245817
PRKD2	1.3248					TTC30B	0.24096					TMEM14A	0.245447
GEMIN4	1.32477					TRMT12	0.240862					AHI1	0.245267
HADHA	1.32465					DPY19L1	0.240808					MGAT4B	0.245238
RHOBTB3	1.32465					SETD4	0.240772					CD97	0.24479
STIP1	1.32411					TMCO1	0.240514					GATAD1	0.24477
MPP1	1.32337					WDR13	0.240397					ZBTB46	0.244494
PRKCI	1.32207					AEBP1	0.240259					SLC25A14	0.244454
KBTBD8	1.32178					TP53BP1	0.240079					LARP1B	0.244311
C21orf91	1.32148					MST1	0.240026					ATP6V0A2	0.244287
SAV1	1.32066					TMTC2	0.239931					BEGAIN	0.243986
IFIH1	1.32057					CEP70	0.239884					TGIF2	0.243763
FOXP4	1.31952					CTSW	0.239818					COQ4	0.24362
TAF12	1.31927					ASPH	0.2394					C8orf37	0.243439
MCEE	1.31808					ZNF830	0.239228					RCOR3	0.243409
MOGS	1.31759					PABPC1L	0.239137					ZNF440	0.243363
SDCBP	1.31751					METTL21B	0.238563					AGAP4	0.243335
MYL12A	1.31679					MAN2C1	0.238496					CEP41	0.24332
SLC35F5	1.31508					LSS	0.238496					LIG3	0.243085
PDS5B	1.31453					BSPRY	0.238434					C19orf55	0.243036
SP140	1.31424					RALGDS	0.238411					POLRMT	0.242577
USP24	1.31366					SEPT8	0.23826					ACADVL	0.242065
TRAPPC13	1.30983					G6PC3	0.238038					FASTKD2	0.242037
BTBD6	1.30864					CA2	0.237944					GAS2	0.241966
GTF3C1	1.30732					MBOAT7	0.237893					KLHL9	0.241882
ZNF780B	1.30631					ERLIN1	0.237863					ZNF800	0.241848
PCBD1	1.30477					CEP95	0.237862					MAP1A	0.24179
FNBP1L	1.30392					PCCA	0.237474					TNRC6A	0.241732
SACM1L	1.30361					GPC4	0.237331					ALS2	0.241724
FECH	1.30358					MATN4	0.237033					SERTAD2	0.241652
PBK	1.30318					MYCN	0.236719					TM7SF3	0.241545
DIXDC1	1.30196					CLASP1	0.236659					C1QTNF3	0.241501
C19orf12	1.30129					TMEM214	0.236634					POMGNT1	0.241318
SEC23A	1.30056					PTPLA	0.236563					HEMK1	0.241017
GGA2	1.30049					TMX2	0.236046					C16orf93	0.240823
CXCL10	1.29944					KDSR	0.236026					CHD9	0.240503
WRNIP1	1.29831					ERF	0.235935					POLG2	0.240492
FKBP4	1.29687					APOL4	0.235866					TREML2	0.240473
GSR	1.29444					GPATCH2	0.235854					WBP5	0.240428
DNMBP	1.29371					PIK3C3	0.235811					ULK1	0.240395
RNASEK	1.29307					THOC1	0.235537					TRIM37	0.240285
MCM2	1.29263					WDR60	0.235224					WDR13	0.240168
SMAD3	1.29028					RSAD1	0.235223					CEBPA	0.240097
SDF2L1	1.28983					CUL7	0.235126					TBL2	0.239959
MS4A2	1.28883					SLC25A28	0.235003					PIGN	0.239879
FEM1B	1.28881					NSMAF	0.235					C20orf96	0.239807
C7orf49	1.28728					TMX4	0.234928					ARHGAP33	0.239804
MPRIP	1.28639					SPATS2	0.234621					ZNF134	0.239734
FLYWCH2	1.28474					C12orf43	0.234299					MOAP1	0.239535
NT5C1A	1.2836					TNFRSF18	0.23415					ARFGAP2	0.239468
CELSR1	1.28161					ZSCAN9	0.233963					RRBP1	0.239049
RELL1	1.28148					DDX42	0.233881					CD47	0.238966
RPP14	1.28103					MUM1	0.233776					CYTH2	0.238818
TAPT1	1.27888					MRPL41	0.233633					ZSCAN25	0.238813
STK40	1.27733					TIE1	0.233567					SARS2	0.238615
THNSL2	1.27729					KIAA0895L	0.233467					NPIPA1	0.238527
PIGH	1.27523					CD47	0.233419					MGA	0.238443
ANKIB1	1.27404					DNAH14	0.233255					RWDD4	0.238281
JAG1	1.27386					PBXIP1	0.233173					SRSF11	0.238266
MICALL1	1.27334					ANKS1A	0.23313					ARSK	0.23822
XPR1	1.27175					CASP2	0.23272					ALG10B	0.238033
MED9	1.27112					BRAF	0.232656					RP9	0.238006
SYNJ2BP	1.27107					C7orf50	0.232608					AACS	0.237924
DARS	1.27084					ARPP19	0.232437					TMEM220	0.237867
ZBTB14	1.27033					BACE1	0.232002					PPIC	0.237652
HSDL2	1.26972					DIRAS3	0.231994					HS6ST1	0.237536
CHST1	1.26937					CYTH3	0.231831					ZC3HAV1L	0.237446
KIAA0040	1.26839					TERF1	0.231475					ZNF664	0.237372
PBRM1	1.26681					ECHDC2	0.231358					LAPTM4B	0.237222
MTUS1	1.26658					LYRM2	0.231292					SPATA6	0.237141
NDUFA2	1.26572					CXXC1	0.231231					TAGLN2	0.236995
TST	1.26472					TNRC6A	0.231193					ATG12	0.236938
GSTM5	1.2637					COMMD7	0.231149					DCAF15	0.236662
SLC41A1	1.26357					ATP2C1	0.231069					DCAF16	0.236413
HNRNPU	1.26304					RAB9B	0.231026					C12orf76	0.236296
PDLIM2	1.26239					CEBPA	0.231023					ZNF587B	0.236178
CYP26A1	1.26212					DNAJC6	0.230948					KIAA0100	0.236176
MTG2	1.26184					CD276	0.230565					FBXL12	0.236042
EBP	1.26092					BHLHE41	0.230535					ADO	0.235879
CDKN1C	1.25992					ARFIP2	0.23042					TDG	0.235847
ABCD2	1.25912					TTC28	0.230374					RBM27	0.235789
RHOV	1.25856					FAM46A	0.230233					MEX3B	0.235691
VEGFA	1.25641					TOP1MT	0.230036					HEATR5B	0.235679
ANKRD17	1.25613					SERPING1	0.229956					SGSM2	0.235503
CHST11	1.2536					PLEKHG4	0.229834					OCRL	0.235475
B4GALT6	1.25211					RPGR	0.229529					AGXT	0.235456
PSMD5	1.25199					PEX1	0.229274					SPEN	0.235363
CTSG	1.24861					COCH	0.228839					TOP1MT	0.235343
PIGC	1.24795					CD99L2	0.22878					MAPK6	0.235206
CCDC127	1.2479					C16orf93	0.228706					ZNF764	0.234789
CANT1	1.24666					CABLES1	0.228703					ZFP62	0.234772
EYA3	1.24456					FAM35A	0.228661					ZNF92	0.234769
GAS2L1	1.24361					CNTN1	0.228643					PABPC1L	0.234721
SNAPC5	1.24345					TRAF4	0.228567					GPATCH2L	0.234656
MPO	1.24229					TFAP2E	0.228374					RAD50	0.234579
RER1	1.24067					SCRIB	0.228214					SKI	0.234564
LAYN	1.23832					ATP9A	0.228173					CASP3	0.23455
KIAA0355	1.23814					GALNS	0.228123					FZR1	0.234538
PRKCB	1.2368					POLR1C	0.227903					PHKB	0.234534
MAPK3	1.23675					KAT2A	0.227806					ENTPD7	0.234525
COX6A1	1.23558					TFB2M	0.227755					SLC16A9	0.234479
YIF1B	1.23302					KIF3B	0.227661					IFT172	0.234179
FZD7	1.22973					PHC1	0.227526					HOXA2	0.234116
CCM2L	1.22948					DALRD3	0.227155					KAT2A	0.234108
WSB2	1.2282					TFPT	0.227122					RAB38	0.234049
DTX4	1.22799					PPIC	0.227097					APOOL	0.234026
FAM162A	1.22752					NT5DC3	0.227087					TMEM178A	0.23399
DAG1	1.22502					GPAA1	0.226847					CRISPLD1	0.233758
C6orf141	1.22442					BRD1	0.226687					RUNDC1	0.233682
GOT1	1.2229					ARID1B	0.226641					SLC25A28	0.23367
HOXB3	1.22118					ARID2	0.226442					C17orf85	0.233527
RSAD2	1.21792					D2HGDH	0.226418					BEX4	0.233485
CITED4	1.21763					SUMF2	0.226394					NDUFAF5	0.233387
SLC35A4	1.21699					C11orf21	0.226258					IRAK1BP1	0.233028
HMMR	1.21687					CHST12	0.226163					ARRDC4	0.23273
XRCC2	1.21416					IKBKAP	0.226048					PSPH	0.232473
PTPRU	1.21409					PHKB	0.225904					GOSR2	0.232224
PHB	1.21385					WDR6	0.225798					NAB2	0.232216
FEM1C	1.21357					TREML2	0.225773					KIFC3	0.232199
RETSAT	1.21317					TSPAN31	0.225669					MTR	0.231926
BIRC6	1.21298					ACTR5	0.225556					VARS	0.231925
NOD1	1.21291					MTMR9	0.225555					C12orf43	0.231885
CLDN12	1.2128					SLC36A4	0.225429					UCKL1	0.231816
CYP4V2	1.21193					USP30	0.22519					CASP6	0.23177
ZNF251	1.21103					OGDHL	0.225182					SOCS5	0.231765
H6PD	1.21032					MOAP1	0.224752					OCIAD2	0.231702
HELZ2	1.2102					CBX1	0.224701					PKNOX1	0.231623
RNF217	1.20922					ATG2B	0.224679					CUX1	0.231273
TFPI	1.20918					PNPLA7	0.224398					TUBGCP5	0.231227
HS1BP3	1.20874					PDGFA	0.224342					CCDC3	0.231096
FNDC3A	1.20846					SCRN2	0.224129					FAM60A	0.230968
GTF2H4	1.20722					KLC2	0.2237					LRSAM1	0.230965
MRPL15	1.20669					STK11IP	0.223616					DIXDC1	0.230883
EIF3A	1.2054					TYW1	0.223578					ZNF830	0.230788
RILP	1.20512					GPSM1	0.223576					SOCS7	0.230706
OGFOD1	1.20196					GOT1	0.223435					DNAL1	0.230679
ATF6B	1.20031					PRKRA	0.223262					RBM22	0.230663
LONRF3	1.19881					BCLAF1	0.223231					EMR2	0.230655
EEF1AKMT1	1.19755					TSPAN2	0.223203					XBP1	0.230465
BBX	1.19713					DGKQ	0.223064					TOE1	0.230442
KANSL1L	1.19666					MAGED1	0.223032					ACIN1	0.23043
SPSB2	1.19626					GLMN	0.22294					RNF144A	0.230364
RNASE10	1.19416					SSH3	0.222828					SMURF1	0.230068
TMCC1	1.19305					PAFAH1B2	0.222527					YIPF2	0.230027
TOE1	1.19269					GOLGA2	0.222517					CEP290	0.229592
SCN2B	1.19234					EMR1	0.222318					UNK	0.229581
FGL2	1.1902					CENPT	0.222285					REPIN1	0.22943
SSR3	1.18861					NETO1	0.222256					KMT2C	0.229376
NME3	1.18825					NUMBL	0.222139					OSBP	0.229344
TOMM7	1.18576					TMED9	0.222021					REV1	0.229213
TMEM215	1.18397					NCKAP5L	0.222014					COL23A1	0.229193
RND1	1.18362					TCTN3	0.221667					FOXP4	0.229036
FBXO31	1.18272					UFSP2	0.221606					KATNB1	0.229022
NEU1	1.18254					TRIM37	0.221571					SLC39A9	0.228954
GPR55	1.18193					SMKR1	0.221535					TWSG1	0.228881
DHRS9	1.18132					COPG2	0.22109					CHST14	0.22862
DLAT	1.1795					YLPM1	0.220914					CAAP1	0.22859
COA6	1.17775					POMGNT1	0.220897					ZNF273	0.228567
SYCE1L	1.17687					DDAH2	0.220787					N4BP2	0.228193
NLRP12	1.17616					RCC2	0.220593					ZXDB	0.228146
MFRP	1.17588					KNOP1	0.220552					PHLDA1	0.22781
C3orf70	1.17386					FOSL1	0.220427					CCDC97	0.22775
MID1IP1	1.17349					DNAJC10	0.220368					AP1G2	0.227363
SLC48A1	1.17131					MAZ	0.220194					GCN1L1	0.227172
ADPRH	1.17105					TRAM2	0.220133					YES1	0.227131
CBLL1	1.17078					CFHR2	0.220119					ZNF551	0.227
REV3L	1.16867					XYLT2	0.219946					CDK7	0.227
OSCP1	1.16781					SUSD1	0.219758					BCL2L2	0.226891
C15orf65	1.16657					CD59	0.219656					ARPP19	0.226742
KDM5C	1.16582					SOCS5	0.21964					WARS2	0.22671
ACY3	1.16568					ANKRD54	0.219624					DIP2A	0.226643
TUBA8	1.16371					PRR24	0.219571					MKL2	0.226607
TCP11L1	1.16254					CLDN12	0.21957					ABCA2	0.226534
TLR4	1.16032					WDR91	0.219567					PIGU	0.226458
HSD17B4	1.15941					C17orf58	0.219507					ZBTB26	0.226455
NT5C3A	1.15861					EXOG	0.219483					ANXA1	0.226451
RPL31	1.15611					APOOL	0.219445					ACD	0.226379
ISG20	1.15534					FAM92A1	0.219296					GCC1	0.226359
TNFRSF21	1.15451					NYNRIN	0.219234					PTDSS2	0.226306
ERBB3	1.15378					MORN2	0.218857					PNISR	0.226108
THAP1	1.15229					PRPF4	0.218604					WDR77	0.225958
CSN2	1.15112					ARSK	0.218264					UXS1	0.22589
SERPINB9	1.14961					SLC39A10	0.217948					RTN4R	0.225828
NIPAL3	1.14954					PSTK	0.217812					SF1	0.225779
ABHD17B	1.14887					TMEM53	0.217769					ARID2	0.225626
ELMOD3	1.14779					NME7	0.217618					SCRN2	0.225548
RABL2A	1.1469					GCC1	0.217501					ZNF350	0.225449
LIPH	1.14635					SLC25A35	0.217495					NKX3-1	0.225368
DLEC1	1.14555					PTPN7	0.217257					CNTN1	0.225335
RAB2A	1.14525					ZNF746	0.217204					ALDH6A1	0.225245
DECR1	1.14474					UBXN8	0.217095					KNOP1	0.224487
MARCH8	1.14441					DYNLT3	0.216959					DNAH14	0.224411
PEF1	1.14428					LGALS12	0.216814					CA5B	0.224358
CPSF2	1.14382					NSMF	0.216728					TIGD1	0.224345
GPR161	1.14381					CCRN4L	0.216558					GDAP1	0.224311
CP	1.14363					PCBD1	0.216554					NAA40	0.224249
HCFC1R1	1.14301					KIAA0556	0.21653					BRAT1	0.224131
CD40LG	1.14251					SLC35D1	0.216371					SLC30A9	0.223997
NPR1	1.14216					ACVR1	0.216275					KIF3B	0.223667
GALNT7	1.14183					ZDHHC21	0.216163					UNC119B	0.223592
SVEP1	1.14077					PTBP2	0.216101					TMEM185B	0.223268
CNNM3	1.14057					RNF24	0.216057					ENOSF1	0.223241
MEA1	1.14024					BRD8	0.215662					PBRM1	0.223189
SLC25A39	1.13988					METTL14	0.215424					STK11IP	0.223174
CLTC	1.13842					ZNF708	0.215399					LSS	0.223112
CHURC1	1.13738					ASAP2	0.215299					ARSD	0.223079
DYNLT3	1.13728					ZNF350	0.215258					PHKA2	0.223067
TAS1R1	1.13577					TTF1	0.215244					GOLGA2	0.223045
OXSR1	1.1357					ZNF507	0.215206					ERGIC1	0.222892
HSBP1	1.13361					SUPT7L	0.215186					LRRC41	0.222575
TRIP4	1.13351					NOP2	0.215048					EMC1	0.222394
SNIP1	1.13148					PBRM1	0.215008					PHF12	0.222335
ZNF280B	1.13115					C6orf106	0.214926					ZNF83	0.222327
SNX11	1.13082					GCN1L1	0.214734					NKTR	0.222305
KDELR1	1.1302					WDR52	0.214681					RBM28	0.22208
C17orf50	1.12872					CAAP1	0.21465					KRR1	0.222045
TMEM107	1.1278					SSBP3	0.214152					COL24A1	0.222
FZD1	1.12704					USP22	0.21415					FAM179A	0.221747
TBL1X	1.12377					NCLN	0.213855					NT5C	0.22174
MANSC1	1.1217					MITF	0.213831					MAP6D1	0.221633
KCNJ2	1.12146					MVB12B	0.213778					LNX2	0.221468
PTPN2	1.12109					CERCAM	0.213638					C3orf17	0.221232
GTF3C5	1.12084					NME3	0.213579					KBTBD2	0.221214
ATP2B1	1.12066					CYB5D1	0.213578					LIMA1	0.221168
AACS	1.11975					PRR14	0.213542					HMGXB3	0.220855
PHAX	1.11893					LEPR	0.213305					TELO2	0.220711
SWAP70	1.11788					RBM4	0.213121					PPIL4	0.220679
SPECC1	1.11735					CCAR1	0.213076					DDX51	0.22018
C17orf49	1.11717					SH3BP4	0.212817					CYP7B1	0.220099
C1orf174	1.11511					SCYL2	0.212744					PNMAL1	0.220036
ALG10	1.11425					RAB23	0.212671					PIWIL4	0.219703
GBF1	1.11418					FAM122C	0.212599					BAZ2B	0.219622
MCM3AP	1.11073					ZNF18	0.212554					SS18	0.219574
GFER	1.11017					NAP1L5	0.212453					FAM174B	0.219559
NUP188	1.10931					UNC13B	0.21239					TMEM168	0.21954
STARD5	1.10829					ACOT7	0.212385					KIAA1147	0.21954
FPGT	1.10811					SNAPC4	0.212294					PSMG3	0.219399
STOML2	1.10771					AAED1	0.212221					GCNT1	0.21934
PLOD3	1.10722					DTD1	0.212202					TRIM73	0.219186
HOXB4	1.10695					SEC24C	0.211979					SCAMP1	0.219112
CSNK2B	1.1067					JMY	0.211971					LRRC48	0.219015
CIPC	1.10564					PTOV1	0.211958					JKAMP	0.218937
TMBIM6	1.10554					ANKRD36B	0.211886					C7orf60	0.218899
STARD4	1.10451					GRK4	0.211862					DDHD2	0.218855
PRTN3	1.10297					PARN	0.211817					SND1	0.218828
MRPL34	1.10284					PRRC2A	0.211581					DUS1L	0.218738
LONRF1	1.10278					NPM2	0.211565					UNC13D	0.218621
TRMT12	1.10273					LRRC41	0.211438					NCKAP5L	0.218554
ZMAT1	1.10001					CCDC43	0.211335					KCTD1	0.2183
USP44	1.09893					ZNF814	0.211312					AP4M1	0.218149
PIGA	1.09855					ULK4	0.211067					YKT6	0.217917
ZNF595	1.09602					MAPKBP1	0.211049					RBM4B	0.217909
NENF	1.09442					ELF1	0.210981					FOXJ3	0.217886
SLC35A2	1.09361					PSEN2	0.210878					LRRC34	0.217764
IMPDH1	1.09342					PAPLN	0.210689					TRMT12	0.217619
SLC17A5	1.09296					ZNF587B	0.210541					SUOX	0.21757
COX17	1.09223					SCAPER	0.210364					PLA2G6	0.217413
RPIA	1.09139					PIGM	0.210274					ZBTB5	0.217401
COL4A3BP	1.0902					TMED4	0.210211					PRRC2A	0.217318
MST1	1.08958					KIAA0895	0.210204					PLXNB1	0.216981
DNLZ	1.08953					TRIM68	0.21007					ATG10	0.216944
MMACHC	1.08942					KPNA5	0.209935					TNRC18	0.216913
PCYOX1L	1.08777					TBC1D9B	0.209927					USP31	0.216901
STIM2	1.08703					FKBP2	0.209701					C6orf106	0.216893
LIX1L	1.08589					SPATA7	0.209368					CEBPZ	0.216765
PPA1	1.08556					TFRC	0.209168					DNAAF3	0.216715
TCEANC	1.08499					THADA	0.209008					RPAIN	0.216595
SRL	1.08402					LIG3	0.208947					STON2	0.216421
CHAC2	1.0829					RHBDD2	0.208701					BHLHE41	0.216167
UQCRB	1.08199					ACTN1	0.208648					ZNF580	0.216166
PANK3	1.08144					RNASE2	0.208601					HOOK2	0.216059
UTP23	1.08127					DDX27	0.208521					EPHB6	0.215911
RNF34	1.08111					ABCC1	0.208409					EXOG	0.215618
AMOTL2	1.08085					DESI2	0.208261					WDR60	0.215388
YIPF2	1.08069					TCEAL8	0.20826					C1RL	0.215305
RCOR1	1.07984					NAALADL1	0.208238					SLC17A9	0.215078
TMEM50B	1.07856					PAN3	0.208225					MYBBP1A	0.214965
FUK	1.07822					NTNG2	0.208143					KCNQ5	0.214804
MOV10	1.07813					MTFR1	0.208141					CATSPER2	0.214798
UBXN2B	1.07794					HSPA4L	0.20807					CCDC91	0.214792
TNFSF13B	1.0778					FNDC3B	0.207948					STRN3	0.21471
RAB9A	1.07677					ABCA5	0.207708					TP53I13	0.214699
CSF3R	1.07609					ABL1	0.207688					MAFK	0.214657
C6orf203	1.07591					PWP1	0.207531					CHST12	0.214604
TANGO6	1.07521					ZNF282	0.207515					SC5D	0.214487
DNAJC1	1.07359					TBL2	0.207486					MLEC	0.214451
PEX13	1.07251					PLXNB1	0.207404					ANKLE2	0.214272
PPP3CA	1.07202					NEU4	0.207394					USP30	0.214268
SEPHS1	1.07149					FOXJ3	0.207361					FAM122C	0.21407
PRDX6	1.07123					LYRM1	0.207359					PHOSPHO2	0.214036
RPL27	1.06993					C14orf79	0.207334					AZU1	0.213958
MRPL51	1.06976					PGAP3	0.207094					RBM15	0.213924
CAAP1	1.06657					PNMAL1	0.207063					SCAF8	0.213763
AMPD3	1.0645					SPRY2	0.206936					HEATR2	0.213752
MDFIC	1.06449					MIS12	0.206723					DDX27	0.213739
SIX1	1.06419					TMEM220	0.206702					PTPMT1	0.213728
UTP14C	1.06325					EIF5	0.206556					AGK	0.213535
SPHK2	1.06293					ZNF74	0.20646					PNPT1	0.213154
PPP1R11	1.06196					TRIM16	0.206343					GTPBP10	0.213063
ACTN4	1.06118					PILRB	0.206262					TP53INP2	0.213044
MRPL14	1.05947					ZNF398	0.206195					ZNF414	0.213005
KLHL9	1.0594					C16orf58	0.206158					C3AR1	0.212838
HNRNPC	1.05909					CDK9	0.205746					QTRT1	0.212733
ENPP5	1.05782					ELMOD2	0.205734					C11orf49	0.212729
TAF6	1.05774					SCAP	0.205577					NPEPPS	0.212541
ATP5G1	1.05723					COL6A1	0.205548					GPC4	0.212504
BET1	1.05659					ARHGAP11A	0.205407					GTF2H2	0.212179
CLOCK	1.05558					CHD9	0.205406					LZTFL1	0.212091
JMJD8	1.05516					NELFCD	0.205388					SV2B	0.212013
MRPL17	1.05507					ITGAV	0.205364					PLIN3	0.211989
APP	1.05237					JMJD4	0.20533					COX11	0.211874
ATP2C1	1.05067					MARVELD2	0.2053					GPATCH4	0.21172
HOXA1	1.04996					ZNF500	0.205227					UTP20	0.211711
HYAL2	1.04917					TAF9B	0.205141					KIF9	0.211623
LXN	1.04794					PSG11	0.205111					APH1B	0.211506
TMEM245	1.04784					SLC27A6	0.205048					SLC35D1	0.211404
FANCF	1.04749					MAFG	0.205036					HDAC10	0.211256
NFYB	1.04724					IKZF4	0.204987					RYK	0.211098
ERMP1	1.04636					IFT57	0.204967					NFIX	0.211076
PPP1R3D	1.04254					BRWD1	0.204951					CAT	0.210931
P3H1	1.04249					MKL2	0.204855					WDR48	0.210897
DMKN	1.04171					UTP3	0.204651					CCDC47	0.210873
VPS25	1.04125					FAM174B	0.204484					TESPA1	0.210629
RAMP2	1.04125					SLC52A2	0.204473					TARS	0.210548
CCPG1	1.04054					PI15	0.20441					GPSM1	0.21042
GMPPB	1.04002					SPEN	0.204265					NGFRAP1	0.210312
NPAT	1.03877					DBN1	0.204027					RBFA	0.210247
HOOK3	1.03754					NAB2	0.203986					MRPL41	0.210243
CES2	1.03619					IL1RAP	0.203742					AMD1	0.210186
LSM3	1.03555					C17orf85	0.20363					C1orf228	0.210093
NAV2	1.03484					RCCD1	0.203627					GNE	0.210061
UBE2L3	1.03465					SNCAIP	0.203542					NHSL1	0.210029
BRIX1	1.03463					CDAN1	0.20352					MTX2	0.209981
NRP2	1.0333					KIAA0100	0.203491					CCT6A	0.209976
SPEN	1.03154					RAPGEF2	0.203345					IP6K2	0.209832
POR	1.03117					CDKN1C	0.20333					KIAA1107	0.209473
WNK1	1.03088					IFT172	0.203217					KIAA0753	0.209366
VPS13C	1.02997					SLX4IP	0.203203					CCDC43	0.20936
AHSA1	1.02916					SRPRB	0.203138					RBMS2	0.209344
ROCK2	1.02869					CPSF7	0.203111					FADS3	0.209315
GABARAP	1.02861					CHID1	0.203031					C19orf82	0.209139
BCAS2	1.027					C2orf69	0.203013					ZNF224	0.209137
GDA	1.02672					SNRNP48	0.202967					ZBTB33	0.209135
TOR2A	1.02661					FRA10AC1	0.202829					IRF2BP2	0.209013
VCP	1.02596					CD164	0.202825					CACNA2D4	0.208954
CXorf40A	1.02558					TIAL1	0.202808					SUPT7L	0.208733
KPNA4	1.02512					DOC2A	0.202759					ZNF43	0.208622
RNASE2	1.02402					CAPN7	0.202709					RTF1	0.208608
ATP10A	1.02376					KIAA0195	0.202685					KLHL26	0.208432
CSNK2A2	1.02349					STXBP5	0.202628					PNKP	0.208329
PPME1	1.02223					PIGT	0.202601					RNF40	0.208201
NSDHL	1.0221					CTNND1	0.202406					MUM1	0.20817
PRRC2A	1.02203					ITPA	0.202391					TMEM192	0.208007
ATF5	1.02109					SOX6	0.202368					BPTF	0.207853
RPL37A	1.02106					ACIN1	0.202317					MAN1B1	0.207832
NME1	1.02086					CETN2	0.202261					RPAP2	0.207681
OVCA2	1.01996					RBPMS2	0.202256					MADD	0.207637
FAF2	1.01917					DCAF16	0.202237					IGF2BP2	0.207522
PITRM1	1.01818					CEBPZ	0.202215					SPG7	0.207517
MRPS25	1.01809					SLC39A7	0.202177					ZNF561	0.207493
EPRS	1.01777					SPATA20	0.201981					FAM173B	0.207303
EIF2D	1.01659					YKT6	0.201978					ADAMTS14	0.207185
ASXL2	1.01626					C15orf39	0.201638					TRIM28	0.207159
PCBP1	1.01512					PIDD	0.201624					SETD1A	0.207154
NQO2	1.01455					NT5C	0.201549					SLC46A3	0.206898
PCNX1	1.014					ANXA1	0.201498					ZNF660	0.20685
FBXW11	1.01383					SPRED2	0.201367					BMS1	0.206841
NELFE	1.01229					PPME1	0.201358					CCDC102A	0.206713
MANEA	1.0117					C1orf198	0.201074					PAN3	0.206647
BCL7A	1.00996					DEAF1	0.201007					SOX6	0.206551
GLOD4	1.00851					TIMM10B	0.200862					FAM83H	0.206518
PLEKHF1	1.00707					CRY1	0.20081					B3GNT1	0.206492
CDK7	1.00702					SUDS3	0.200753					INSIG1	0.206473
PRKAR2B	1.00684					HYOU1	0.200724					SLC27A6	0.206398
PRKAA1	1.00628					B4GALT7	0.200467					SYPL1	0.206246
GCLM	1.00533					HMGXB3	0.200417					PDCD11	0.206246
MMD	1.00471					NAT6	0.200258					NSRP1	0.206242
PDCL3	1.00448					POLR2A	0.20018					CDCA7L	0.206134
ARHGAP21	1.00388					MDGA1	0.200134					GALNT7	0.206134
COMTD1	1.00219					LMNB2	0.200052					ETF1	0.206108
DNTTIP2	1.00172					KIAA1522	0.200021					AQP11	0.206021
DOCK5	1.0016					ATP2B1	0.199937					NAT14	0.205995
LDLR	1.00096					DNAJC18	0.199657					UHRF1BP1	0.205876
YY2	0.999641					POLRMT	0.199325					CPT1A	0.205716
MPST	0.998631					ZNF784	0.199242					ZNF45	0.205688
ELP3	0.997924					U2AF1L4	0.199214					FGFBP3	0.205638
CGGBP1	0.997591					WDR77	0.199158					ZNF500	0.205545
IL4I1	0.99616					JKAMP	0.199139					EDC4	0.205366
WBP2NL	0.995315					AARS2	0.199109					CXorf23	0.205308
ACBD4	0.994761					TAGLN2	0.199067					TMEM138	0.205292
POMGNT1	0.994143					SHISA2	0.199034					GON4L	0.20529
TEX15	0.993974					POFUT1	0.198965					PURB	0.205256
ELAVL1	0.993824					TTLL5	0.198943					DSTYK	0.20512
ZNF750	0.992703					OSGIN2	0.198872					DIS3	0.20501
SELENOM	0.992474					CCS	0.198761					DDX56	0.204934
GATAD1	0.99143					EPHB6	0.198654					IPO4	0.204893
RYBP	0.991122					WBSCR22	0.198583					PWWP2B	0.204869
SPCS1	0.986754					HECTD1	0.198566					ANKRD17	0.204804
GPX3	0.986084					CAV2	0.198555					EIF5	0.204767
TSPOAP1	0.98514					BCAP29	0.198433					FAM114A2	0.204737
SLC27A4	0.984673					ACO1	0.198222					CHTOP	0.204622
BLVRB	0.984196					SLC38A10	0.198137					TFPI	0.2046
POMT2	0.983139					SARDH	0.197881					RREB1	0.20458
AP1S1	0.982128					AP1G1	0.19782					ADRB2	0.204303
PHF6	0.982014					SMARCD1	0.197618					TRAF3IP1	0.204109
MMGT1	0.981629					IRF2BP2	0.19747					HIST1H2AK	0.204103
PLEKHA6	0.981539					ENOSF1	0.197423					SNCAIP	0.204096
TRIB1	0.980379					KDM1A	0.197406					ZC3H13	0.204054
SMARCAL1	0.979831					NHSL1	0.197334					HIBCH	0.203806
COQ3	0.978053					SLC22A15	0.197232					METTL14	0.203786
TCHH	0.97769					SPPL2B	0.197033					MPP7	0.203777
PLA2G12A	0.977559					PIWIL4	0.196603					SYTL4	0.203427
PPIC	0.977491					AGXT	0.196539					IGLL1	0.20338
SERP1	0.976654					C19orf55	0.196503					HNRNPAB	0.203203
KIAA1429	0.976603					C17orf75	0.196127					ANAPC7	0.203013
UBL4A	0.974604					RBFOX2	0.196101					PCBD1	0.202998
CLEC5A	0.974146					PURB	0.195978					RBBP8	0.20298
PLIN3	0.973599					IL3RA	0.195976					MAP4K3	0.202973
ECI1	0.972468					NPEPPS	0.195863					MARS2	0.202787
PPP1R15B	0.972306					SEC61A1	0.195806					PI15	0.202786
ATG14	0.971407					SKI	0.195764					DOCK7	0.202653
DTWD1	0.969924					SF1	0.195679					FBXL19	0.202569
FAM107B	0.969277					PAK4	0.195647					NADSYN1	0.20256
IPPK	0.968948					SLC25A29	0.195335					PARN	0.202559
STK16	0.96894					FAM81B	0.195331					RBM12B	0.20232
ZFHX2	0.968863					PDE9A	0.195087					LPCAT2	0.202231
CBWD1	0.967613					LENG8	0.195045					ANKRD50	0.202153
DNAJC14	0.966969					CASC3	0.195					GPR108	0.202029
ABI2	0.966101					NPHP4	0.194948					DTD1	0.202022
FIGNL1	0.965895					POGLUT1	0.194861					FAM117A	0.201973
ARF5	0.965825					MGA	0.194758					PRPF8	0.201833
CHD7	0.965515					PSPC1	0.194756					ZXDC	0.201766
SNX27	0.965265					CCZ1B	0.194722					DEPDC7	0.201644
ALG6	0.965194					DCAF15	0.19472					POLM	0.201611
CEBPD	0.964328					DDX24	0.194694					KDM4A	0.201487
OAS1	0.964185					LGR4	0.194663					PKIG	0.201238
TBL2	0.963532					TCEA2	0.194551					NRDE2	0.201228
SERPINA12	0.963341					TNRC18	0.194467					C11orf57	0.201137
DNPH1	0.96311					YIPF2	0.194352					TBXAS1	0.201057
SGSM2	0.962023					PSMD1	0.194317					SARDH	0.200985
ABHD10	0.961847					DHDDS	0.194297					JMY	0.200929
CHI3L1	0.960389					PSMD2	0.194294					TSPAN2	0.200842
ENC1	0.958621					PDXDC1	0.194014					CPD	0.200629
MED31	0.958318					ZNF408	0.193984					ADAMTS1	0.200605
MOB4	0.958073					MAP4K3	0.193982					TPP2	0.200576
MON1B	0.957931					ZNF432	0.193957					DHX35	0.200417
GCDH	0.957696					FAIM	0.193596					RANBP6	0.200359
GJA5	0.957141					CPXM1	0.193592					TMEM57	0.200322
APBA3	0.956009					KLHDC10	0.193385					DHX33	0.200296
UGP2	0.955988					ANKRD52	0.1933					APOL4	0.200271
SERBP1	0.955752					COL2A1	0.193215					PLD1	0.200216
ANP32A	0.955526					CD97	0.193165					BIN3	0.20017
MYL10	0.954567					ZNF800	0.193135					SYTL1	0.200098
LIG4	0.954084					RHEB	0.193127					THOC1	0.199959
JADE1	0.953821					ISG20L2	0.192969					CCNJ	0.199934
BRCA2	0.953711					IDE	0.192901					UBA5	0.199889
ALOX5	0.953559					HEATR2	0.192898					SLC35E2	0.199868
RNF213	0.951071					GAR1	0.192865					B4GALT7	0.199814
TMEM205	0.95078					MROH7	0.192841					SEH1L	0.199777
HUWE1	0.950587					TP53I13	0.19274					GORASP1	0.199773
MKLN1	0.950506					ARSD	0.192726					MRC2	0.199644
FRS2	0.95043					SKIV2L	0.192658					CEP63	0.199643
UBQLN2	0.94922					ZNF788	0.192619					SPATS2	0.199518
LHFPL2	0.948835					SPAG9	0.192599					VMA21	0.199426
CAND1	0.948414					DCTD	0.19239					GPT2	0.199402
DENND4A	0.948061					TM7SF3	0.192275					AK3	0.199371
TVP23B	0.947806					SLC9A6	0.191819					RHBDD2	0.199297
TRIM33	0.947558					HLF	0.191803					TTF1	0.199255
PECR	0.945408					KIAA1586	0.191549					KIAA1522	0.199142
MRPL35	0.944674					DUS1L	0.191458					CD99	0.199065
BCS1L	0.943998					SMARCA4	0.191435					FBRSL1	0.198873
DNAJB11	0.943733					PJA1	0.191425					ERLIN1	0.198846
ZADH2	0.943198					ADO	0.191349					UBN2	0.198774
RPL15	0.941032					UNC119B	0.191298					ANKRD10	0.198716
LYPLA1	0.939168					RBKS	0.191091					TANC2	0.198633
E2F2	0.938989					LPCAT2	0.19107					DZIP3	0.198632
SSX2IP	0.938258					KLHL26	0.19101					FNIP1	0.198564
RNF181	0.938015					TUBGCP5	0.191001					ICA1	0.198496
PPP6R3	0.936685					PTPN12	0.19093					UST	0.198477
ZBTB1	0.9362					TBL3	0.190924					ZC3HC1	0.198374
LLGL1	0.934035					ENTPD7	0.190815					P4HA1	0.198326
SPRY1	0.933927					ZNF764	0.190742					HARS	0.198219
EIF3D	0.932352					HIST1H2BC	0.190674					HLF	0.198082
ARMC10	0.93233					CARD9	0.190662					OGFOD2	0.198082
GALNT3	0.931852					DYNC2H1	0.190581					CFHR2	0.197934
TOR4A	0.931016					COQ4	0.190484					MAPKBP1	0.197895
HNRNPLL	0.930489					CCT6A	0.190341					ETS2	0.197813
IFNLR1	0.929807					HOOK2	0.190188					AKAP8	0.19781
EIF4A3	0.929751					ARID5A	0.190159					TMEM216	0.197535
KMT2A	0.927847					B3GALT6	0.190138					USP46	0.197462
IL2RG	0.927367					NR1H3	0.190041					PHYH	0.19745
CNEP1R1	0.926962					P4HA1	0.189877					MATN4	0.197421
SNAP29	0.926548					POSTN	0.189755					CLINT1	0.197385
IFNGR1	0.925417					CLEC11A	0.189737					CFD	0.197367
GOLGB1	0.92534					C22orf39	0.189668					ZBTB44	0.19725
ZNF189	0.925255					USP46	0.189645					PCGF3	0.197248
TARSL2	0.924889					GNA12	0.189618					FAM161A	0.197213
THBS4	0.924795					LRRC23	0.189596					GCSAML	0.197206
SEC22B	0.924242					POLE3	0.189496					HARS2	0.197139
MGAT5	0.924198					R3HCC1	0.18928					NELFB	0.197136
NFIC	0.923332					NPIPB3	0.189071					FANCF	0.197121
LEO1	0.923169					TBC1D8B	0.188997					LRRC27	0.197114
ANKRD12	0.923079					PTPN22	0.188948					CRAMP1L	0.197112
TMEM126B	0.922715					ADAMTS14	0.188838					RAB9B	0.197037
SNX12	0.9221					RNF40	0.188758					MEPCE	0.197017
CMTR2	0.922037					CTNNBIP1	0.188723					METTL8	0.197015
IL1RN	0.920321					MED27	0.188674					SDF4	0.196805
GABBR1	0.919208					CCDC6	0.188548					ZNF14	0.196697
SOD2	0.919079					TIGD1	0.188424					NT5C3A	0.196447
IBTK	0.917869					GORASP1	0.18837					DNM1L	0.196196
IDH1	0.917364					POLG2	0.188031					LTC4S	0.196184
ARF6	0.916559					SLC39A13	0.188029					KDM3A	0.196182
TMEM238	0.915961					FBRSL1	0.188001					SSX2IP	0.196016
NAPEPLD	0.915142					HES4	0.187902					FGGY	0.195985
IGSF6	0.914701					SUCLG2	0.187713					DHDDS	0.195883
SLC30A6	0.913651					GK5	0.187699					UBE2G2	0.195828
CCL25	0.912997					ZNF43	0.187484					SMARCC1	0.19567
PLEKHO2	0.91289					ATP2B4	0.18748					C7orf63	0.195668
KDM5B	0.912823					ZNF682	0.18736					ATR	0.195538
KLHL2	0.912789					ZFR	0.187286					ATXN7L1	0.195312
GOLIM4	0.911907					TTLL1	0.18725					SBF1	0.195266
AMACR	0.911792					CHIC1	0.187206					CHD4	0.19522
C15orf40	0.911345					HIVEP1	0.18718					GTF3C3	0.195089
CHAF1A	0.911242					WRN	0.187138					MAP2K5	0.195083
EIF1AD	0.911155					TM9SF3	0.186958					MTHFD2L	0.195009
DNAJA4	0.911144					FGF13	0.186932					NCLN	0.194962
TMEM39B	0.910584					RREB1	0.186645					PPP1R35	0.194492
LRP6	0.909804					ABL2	0.186538					EDC3	0.194365
ZNF502	0.90899					EVI5L	0.186478					IFT57	0.194346
ORM2	0.907204					ANKRD17	0.186465					TCEAL3	0.194294
E2F6	0.90718					ATRIP	0.186441					SUSD1	0.194204
C19orf68	0.906721					COL6A5	0.18642					SCAI	0.194063
MGLL	0.905022					TARDBP	0.186266					FKBP7	0.194056
LARP4	0.903903					ACTN4	0.186198					MAT2A	0.194054
CHST12	0.903858					TPBG	0.186006					PSG11	0.193966
RAB23	0.903739					CABLES2	0.185968					GRIPAP1	0.193965
RPLP0	0.903299					ZNF83	0.185882					SLC24A1	0.193906
RALA	0.902648					MTR	0.185616					TAF2	0.193636
MEGF8	0.902566					GDAP1	0.185578					AQP3	0.193471
SEMA4A	0.900795					C11orf49	0.185328					GAR1	0.193446
SRGAP2	0.900489					CFL2	0.185288					LEPR	0.193388
C5orf63	0.90005					THUMPD1	0.185222					ASXL1	0.193383
LIPG	0.899958					ZXDC	0.185217					MORN2	0.193383
C16orf54	0.899841					U2SURP	0.185176					CSNK1D	0.193348
FAM167B	0.899142					RBM6	0.185043					RAD51D	0.193028
CRYGA	0.89876					ZNF14	0.184696					ATN1	0.192949
FAM221A	0.896231					DENR	0.184683					PRDM11	0.192945
IL12A	0.896126					BTBD6	0.184672					BRWD1	0.192909
TMEM38A	0.894613					C17orf70	0.184558					HMGB3	0.192848
C8orf48	0.894297					VWF	0.184457					EMR1	0.192803
SMG8	0.893305					MZF1	0.1844					MAP4	0.192786
TMED8	0.893285					DEFB1	0.184397					CDAN1	0.192766
KLHL26	0.893183					ADRB2	0.184366					ERMP1	0.192705
PNPLA2	0.893027					QTRT1	0.184319					DIS3L	0.19266
LCP2	0.892745					ZC3HC1	0.18428					CROT	0.192574
ALDH5A1	0.8915					FKBP9	0.184268					STAM	0.192554
PRMT9	0.891401					CYTH2	0.184266					UNC45A	0.192464
MAPKAPK3	0.891258					ZNF45	0.184147					ABCB7	0.192408
COPS6	0.891048					VCP	0.184126					EHMT1	0.19236
CISH	0.889048					BMX	0.184089					PPAPDC1B	0.192345
STAP2	0.888692					CLMN	0.184066					KDM3B	0.192344
CEP162	0.888557					PLA2G4A	0.183873					KLHL24	0.192118
LBX2	0.887885					UTP15	0.183825					ZNF789	0.191999
PTCH2	0.887034					PEX11A	0.18376					C10orf76	0.19198
QSOX1	0.886994					IL1R1	0.183494					NPIPB3	0.191971
C1orf131	0.886051					POLR1A	0.183453					PDZD8	0.191968
CD63	0.885925					PNPT1	0.183443					ATG2B	0.191852
R3HCC1	0.883874					CACNA2D4	0.183442					MAZ	0.191776
SMCR8	0.882975					GPR108	0.183439					TRIT1	0.191772
MXRA7	0.882909					HGSNAT	0.183409					DDX1	0.191747
UHRF2	0.882902					ZBTB5	0.183315					IFT43	0.191737
G0S2	0.882711					TMEM259	0.183156					UBA6	0.191729
SEC62	0.881286					ROPN1L	0.183001					LANCL2	0.191709
GNGT1	0.881085					FADS1	0.182826					DHX40	0.191708
MPLKIP	0.880456					VIM	0.182684					CHD7	0.191705
XYLB	0.880428					C1orf106	0.18268					COL6A6	0.191668
KLF5	0.880254					SRSF11	0.182634					ZNF579	0.191584
KRCC1	0.879606					DNAAF3	0.18255					DNAJC10	0.191583
SEPT7	0.878518					SESTD1	0.182516					CLEC11A	0.191562
NUPR1	0.878458					NELFB	0.1824					TOX	0.191527
MEGF9	0.877618					SLTM	0.182276					NF1	0.191439
DPH5	0.876004					DLD	0.18219					MSRB3	0.1914
CCDC124	0.874376					RINT1	0.182046					ZNF763	0.191298
BCL9L	0.874217					KCTD3	0.182039					OPA3	0.191257
ST3GAL2	0.873327					IRAK1BP1	0.182024					PIK3R6	0.191184
C2orf80	0.873031					HDAC6	0.181995					DYNC2H1	0.191147
HDAC1	0.872639					RQCD1	0.181851					POLR2B	0.191086
AK4	0.872438					DPP10	0.181745					COL6A5	0.190915
SLC32A1	0.872007					PTPMT1	0.181548					CCDC169	0.19084
ICK	0.871394					KRR1	0.18153					KANSL3	0.190829
SLC5A6	0.870333					METTL2B	0.181463					CBFB	0.190752
HTRA2	0.86861					OGFOD2	0.181441					IDE	0.19069
LANCL1	0.868222					PLIN3	0.181425					ASB6	0.190489
C20orf27	0.8679					GRTP1	0.181424					NIT2	0.190431
HSPA12A	0.867878					PGPEP1	0.181327					SPRY2	0.190314
SLC23A2	0.8669					SH3TC2	0.181242					WFDC1	0.190283
KPNB1	0.865343					CIRBP	0.181233					CARF	0.190163
ZNF672	0.865114					EFCAB11	0.181207					RBM25	0.190124
BUD13	0.864894					HHEX	0.181206					PFAS	0.189795
TIMM8B	0.864892					FNDC3A	0.181199					RALA	0.189618
CNOT6	0.864346					PDZD8	0.181198					RNF4	0.189546
FAM122A	0.863207					FSCN1	0.181113					ANAPC5	0.189492
RAB10	0.861473					FAM46C	0.181108					CUL9	0.189455
TNFAIP2	0.861344					C20orf96	0.181004					TAF6	0.18943
FBXO17	0.861281					UST	0.180966					BRD1	0.189366
FOXK2	0.860184					SRPK1	0.180938					METTL21B	0.189288
LNX2	0.85751					CPD	0.180733					PICK1	0.189214
RHBDD2	0.857202					SERPINA9	0.180662					ASAP2	0.189126
ALG3	0.856129					NKTR	0.180484					MECP2	0.188962
SIVA1	0.855527					BLID	0.180453					KDSR	0.188876
AKR1E2	0.854533					PIGX	0.180406					ERCC3	0.188859
GAS7	0.854293					TARS	0.180401					PIGT	0.188735
ZNF569	0.853776					VKORC1	0.180317					KDELR3	0.188698
DONSON	0.853715					MLF2	0.180238					TERF1	0.188698
RPS29	0.853243					DST	0.180164					ZNF682	0.188682
SH3GL1	0.853036					ANKRD13D	0.179931					NOV	0.188682
SPTLC1	0.851974					PPP1R35	0.179855					ARFIP2	0.188646
SEC14L1	0.851142					FAN1	0.179708					DNAJB12	0.188478
MRPS24	0.850872					IGF2BP2	0.179686					KRBA2	0.188473
COX14	0.849805					CCP110	0.179685					DIRAS3	0.188401
THOP1	0.848807					SLC3A2	0.179639					PKD2	0.188378
ORAI1	0.848637					UBN2	0.179484					FNBP1	0.188331
CFD	0.847661					MCAT	0.179426					ALDH5A1	0.188283
PCGF3	0.847263					SCAMP1	0.179403					ACP6	0.188167
CDSN	0.847175					FAM193A	0.179337					AGRN	0.188035
PPP6C	0.846474					RBM12B	0.179044					ZNF398	0.187784
MMP9	0.84634					CDADC1	0.178703					ZNF345	0.187699
SEC16A	0.84608					GOT2	0.178513					IBA57	0.187628
EMILIN1	0.845776					CUL5	0.178509					SRPK1	0.187612
KLHDC2	0.844574					HHAT	0.178312					VWF	0.187592
MYO1C	0.84398					ZBTB21	0.17827					CD9	0.18758
CSTB	0.843288					FPGS	0.177959					LRIG1	0.187507
RTKN	0.843121					CABIN1	0.177906					FARSA	0.187502
TARS	0.842379					RUNDC1	0.17782					CSNK1G1	0.187476
PDIA4	0.842349					SNRNP35	0.177731					CAPN7	0.187467
C12orf65	0.841181					NIPAL3	0.177667					AMMECR1L	0.187417
IFITM2	0.840558					ENKD1	0.177617					RCC1	0.187402
ATP5S	0.839225					CPT1A	0.177539					RBM12	0.187323
RPL7A	0.839095					GCLM	0.177523					ZNF428	0.18727
ALDH1A2	0.838562					NAT14	0.177517					HDHD2	0.187265
PAPOLG	0.837899					SYAP1	0.177446					SLC35F5	0.187221
PARP9	0.837583					MLST8	0.177392					PSMD5	0.187207
SCRN2	0.836247					PDGFRB	0.177392					ACAP3	0.187127
NBN	0.836011					BMS1	0.177319					NIPA1	0.187081
ZFP41	0.835781					COL6A6	0.177282					KPNB1	0.18703
PPP2R5B	0.835049					ANAPC7	0.17728					SCCPDH	0.186881
FAM110C	0.834305					SPINK2	0.177251					FUT4	0.186858
PRPS1L1	0.834133					CCDC113	0.177052					MACC1	0.186815
FLT1	0.833873					ATXN2L	0.176894					IGSF8	0.186752
AHCYL2	0.832673					PDK2	0.176869					ULK4	0.186734
C4orf19	0.831608					YWHAG	0.176859					HSP90AB1	0.186716
CDC6	0.831445					SNX33	0.176858					OGT	0.186645
BOLA2	0.831025					LRG1	0.176799					ITGAE	0.18662
SLC39A2	0.830939					FNTB	0.176797					MFN1	0.186587
UBXN2A	0.829166					NR2C1	0.176694					ZNF839	0.186578
PCTP	0.827505					AMMECR1L	0.176688					NME3	0.186357
C3orf14	0.826996					GCAT	0.176432					UFSP2	0.186279
ECM1	0.826712					CHD5	0.176403					ZNF598	0.186222
DFNA5	0.826643					KPTN	0.176321					MEGF8	0.186186
NUDT4	0.826593					MSANTD3	0.176281					SLX4IP	0.186135
MINDY2	0.824892					PTPN14	0.176229					SPPL2B	0.185986
CPD	0.824532					ATP2A3	0.176216					SMKR1	0.185891
GGCT	0.824339					CD151	0.176199					TMX2	0.185684
ZBTB6	0.824033					IPO4	0.176151					TRIM32	0.185659
AKAP1	0.823968					ZBTB33	0.176144					G6PC3	0.1856
AGL	0.823699					HSP90AA1	0.176115					PIGM	0.185535
IGLL1	0.823365					TLE1	0.176088					TBC1D13	0.185395
SUPT7L	0.822927					ZNF598	0.175996					CCDC174	0.185386
CSRP1	0.82263					IQCG	0.175969					MTL5	0.185327
ASPA	0.82208					ATP13A3	0.175964					TTC28	0.185261
CDC123	0.819319					MGAT4B	0.175831					C20orf194	0.18523
UPRT	0.818514					PABPN1	0.175778					TUBGCP4	0.185211
MVD	0.817658					KLHL9	0.175745					C11orf21	0.18517
PROS1	0.815853					EID2B	0.17559					ATP2B1	0.185122
CPN1	0.815847					INPP5E	0.175567					HYAL3	0.185099
INPP1	0.81583					ZNF114	0.17555					PIK3C3	0.18495
SCO1	0.81392					COX11	0.175501					METTL2B	0.184885
MARCH5	0.812681					RBM39	0.175458					SCRIB	0.184841
STX2	0.811303					STT3A	0.175421					FAM160B2	0.184837
C2CD4A	0.810584					GFPT1	0.175413					EPM2A	0.184807
POFUT2	0.810314					KAZN	0.175279					SNX32	0.184596
KIF1B	0.810308					UIMC1	0.17526					RANBP2	0.184277
CRELD1	0.810158					NGRN	0.175024					TFR2	0.184275
HINT3	0.809829					USP14	0.175012					RBM10	0.184267
PRRC2B	0.809688					THUMPD2	0.174848					LCT	0.184264
ATAD2	0.809504					SATB1	0.17481					CCDC14	0.184184
PHF23	0.808902					OGFOD1	0.174787					FAM193A	0.184089
ATN1	0.807594					QSOX1	0.174763					TEX22	0.184014
TFPI2	0.80715					YTHDF3	0.174731					KIAA0895L	0.183865
RSBN1L	0.805865					ICA1	0.174597					RINT1	0.183763
TP53INP2	0.805771					TBC1D2B	0.174562					KANSL1L	0.183756
PRELID1	0.805565					GMFB	0.174463					FAM98A	0.183698
CYP51A1	0.805219					NFIL3	0.17436					CD96	0.183693
TICAM1	0.80504					ANAPC5	0.17423					SH3TC2	0.183632
HARS	0.80449					EPT1	0.174226					KRIT1	0.183627
NHSL2	0.804186					SLC7A5	0.174212					SEPHS2	0.183533
AMMECR1L	0.803467					RP9	0.174134					FAM131A	0.183515
NEK7	0.803067					PDIA5	0.174102					VCP	0.183504
APLN	0.802991					PLA2G6	0.174075					C5orf28	0.183389
MPI	0.801948					EDEM3	0.174054					TNPO3	0.18335
PDZD11	0.80061					HNRNPAB	0.173972					CUL5	0.183349
USP46	0.800596					PEMT	0.173946					KLHDC2	0.183213
FOXD4	0.80059					HARS	0.173885					PLA2G4A	0.183196
TNKS2	0.800188					MADD	0.173864					NEU4	0.183184
CPTP	0.799665					DNAJC3	0.173817					DHCR24	0.182958
INTS11	0.799013					C11orf80	0.173764					EEF2K	0.182949
PLEKHB2	0.798885					RBM22	0.173708					PNPLA7	0.182879
NDUFA8	0.798063					SERPINE1	0.17369					FUBP1	0.182875
TMTC3	0.797658					BIVM	0.173617					PATZ1	0.182791
CDC37L1	0.796269					PTS	0.173586					IMPDH2	0.18277
SELL	0.795527					SS18	0.173481					HIF1AN	0.182769
GSK3B	0.79537					PNKP	0.173422					PCNXL3	0.182725
YME1L1	0.795049					EIF4G1	0.173407					ZKSCAN3	0.182455
PNP	0.794891					TMEM178A	0.173383					ZNF154	0.182449
FBXO5	0.794476					MTX2	0.173253					DDX17	0.182426
ARF3	0.794352					LETM1	0.173248					SPATA2	0.182422
ZNF48	0.79432					PLEK	0.173236					EME2	0.182352
TMEM115	0.793956					POLD2	0.17321					WDR59	0.182241
PFDN6	0.793432					NAE1	0.173176					TOMM20	0.182125
C18orf32	0.793369					ALCAM	0.173155					USP47	0.182087
HP	0.792901					ASB6	0.173016					DNAJC6	0.181999
ENPP4	0.792769					ZNF577	0.172977					ZNF22	0.181877
TIMMDC1	0.79247					CIAPIN1	0.172797					MCCC2	0.181839
APOBEC1	0.792404					RCOR3	0.17253					ALDH1B1	0.181728
DEDD	0.792255					ZMYM2	0.172477					FAM20B	0.181716
COMMD5	0.791621					LIN52	0.172392					TMEM17	0.181686
CCDC166	0.791548					AVEN	0.172379					EIF3C	0.181667
SAR1A	0.791492					ANGPT2	0.172175					AIG1	0.181622
VCAN	0.791478					CCDC47	0.172154					DNAJC16	0.18161
IFITM3	0.79144					PTPN23	0.172135					SNRNP35	0.181509
HLA-E	0.791165					MFN1	0.172059					NR2C1	0.181423
RUNX1	0.790841					NAA38	0.172024					CACHD1	0.181182
CMPK2	0.790144					ALDH5A1	0.172022					RDH13	0.181081
RSU1	0.789291					LY6G5C	0.17198					AGBL2	0.18098
CHAC1	0.789036					C19orf52	0.171979					TTLL5	0.180973
GNA12	0.788918					CCDC102A	0.171908					ZNF133	0.180848
BRWD3	0.787631					TRAPPC2	0.171883					ANKRD36C	0.180733
IMPA1	0.787611					ITFG3	0.171856					COMMD7	0.180697
FAR1	0.78714					ZNF551	0.171785					ZNF276	0.18068
BAZ1B	0.786706					MED31	0.171784					OTUD4	0.180657
COPB2	0.786617					HIPK2	0.17178					ENOX1	0.180631
TYMS	0.78601					HMG20B	0.171706					TRMT61B	0.180626
ADGRE5	0.785799					DLX4	0.171582					ZNF574	0.180531
RPS6	0.785159					ARMC5	0.171411					BRD9	0.180444
VPS35	0.784973					TFR2	0.171399					NUDT15	0.180434
HNRNPF	0.784327					HIC2	0.171321					ZNF792	0.180369
CDC42EP4	0.783908					TMEM185B	0.17128					TRNAU1AP	0.180348
SVIP	0.783278					CDK16	0.171174					DENND1C	0.1803
RPL7L1	0.782555					ZNF224	0.171174					DYNLT3	0.180195
CANX	0.782425					CTIF	0.171057					ISG20L2	0.180075
DTNBP1	0.782273					C1QTNF3	0.171054					RASEF	0.179988
LMF2	0.781766					DOLPP1	0.171053					AUTS2	0.179961
GPR15	0.78102					ARNTL2	0.170833					KIAA0754	0.179961
MOB1A	0.78064					KCTD1	0.170826					CEP85	0.17991
LAMP2	0.780542					RPL7L1	0.17082					ABL2	0.179897
SQLE	0.780038					KDM4A	0.170812					PEMT	0.179874
SRSF1	0.780032					KIAA1107	0.170573					THAP9	0.179865
BAG3	0.779755					CD81	0.170553					AP1G1	0.179761
NUMB	0.779424					MED19	0.170508					FAM222B	0.179739
MPC2	0.779378					PNISR	0.170462					HMBOX1	0.179723
ORMDL2	0.779203					FAM114A2	0.170432					LYRM7	0.179576
TMEM37	0.779125					ZSCAN25	0.17023					GALNT2	0.179554
GTF2F2	0.778837					PCNXL4	0.170228					GANAB	0.179542
IVL	0.77803					DCUN1D4	0.170113					TTLL1	0.17946
ALS2	0.77802					WDFY4	0.169975					TRIM24	0.17944
FBXW2	0.777941					ZNF763	0.169939					ZNF219	0.179368
RFC1	0.777396					KDM3B	0.169929					DYNC1LI2	0.179325
RNF5	0.776334					NPDC1	0.169903					ZBTB20	0.1793
GLRX	0.775098					PTPN9	0.169795					MED19	0.179276
ITIH5	0.773789					VMA21	0.16974					FAM81B	0.179268
PFKFB4	0.773551					EIF3C	0.169562					CHRNB1	0.179177
FAM96B	0.7731					OSM	0.169482					NUDT6	0.179134
SPP1	0.772087					TMEM205	0.169285					EHBP1	0.179106
NHLRC1	0.771924					ZNF358	0.169272					CRY1	0.178944
HSPA14	0.771457					TAF6	0.169262					CCDC62	0.17894
ZSCAN22	0.771394					METTL16	0.169195					UBR5	0.178926
ZBTB25	0.771197					SETD1A	0.16915					TMEM201	0.178884
UPK1A	0.769895					NBEA	0.169053					ZBTB48	0.178848
TAF9B	0.769837					RASSF1	0.169021					LAPTM4A	0.178815
BCCIP	0.769169					TRIM32	0.168924					TAF9	0.178805
NPHP3	0.769113					TUBGCP4	0.168824					ACTR5	0.178688
RAD50	0.768525					RBM15	0.168822					U2SURP	0.178602
SLC17A3	0.768407					OLIG2	0.168735					CYP2C8	0.178511
FLII	0.767582					VPS51	0.168508					POLR2A	0.178497
MLX	0.767446					CCDC97	0.168442					CREB3L4	0.178441
MYO18B	0.76738					AMD1	0.168414					DNAAF2	0.178385
SLC25A11	0.76735					NUDCD3	0.168356					ELF2	0.17832
TRA2A	0.767302					SLC20A2	0.168288					KANK1	0.178299
FAM222B	0.76725					NOMO3	0.168188					SMARCC2	0.178273
DNAAF2	0.767124					DNM1L	0.168135					TFCP2	0.178106
CNMD	0.76672					APOLD1	0.168131					E2F5	0.178097
HK1	0.766509					RBM10	0.168071					ARMC5	0.177994
DCUN1D2	0.766494					GOLGA4	0.167918					OTUD6B	0.177916
SYNE1	0.765819					WDR34	0.167887					IRGQ	0.177883
ATP6V0E1	0.763728					SGSM2	0.167823					EIF4H	0.177812
PIGQ	0.762998					ALDH18A1	0.167742					SMYD2	0.177703
PAPSS2	0.762282					BZRAP1	0.167718					GYG2	0.177684
MLPH	0.761905					DND1	0.167716					ZNF512	0.177529
RHOU	0.761837					SLC10A3	0.167709					ZMYM2	0.177481
RALGAPA1	0.761231					PIP4K2C	0.167699					GCDH	0.177298
ICMT	0.760578					PCBP3	0.167677					RSL1D1	0.177297
S100A13	0.759809					MKKS	0.16757					CSNK1A1	0.177278
MARVELD1	0.759439					TRDMT1	0.167534					ARID5A	0.177205
MAPK6	0.757808					CPSF4	0.167472					NUFIP1	0.177195
JAGN1	0.757606					XPC	0.167456					ATXN7L3B	0.177176
SPTAN1	0.757142					ERGIC1	0.167456					RCC2	0.177149
GCC1	0.756821					DHRS1	0.167456					SCYL2	0.177143
LRG1	0.756645					SCAI	0.16745					ATP1B1	0.177089
PGP	0.756565					BAG2	0.167427					CCS	0.177015
ECH1	0.756266					CUX1	0.16724					AHCY	0.176944
ZBTB33	0.756051					MAP4	0.167238					NFIC	0.176926
RNASEH2C	0.755391					SRD5A3	0.167134					SUCNR1	0.176891
BDH1	0.755288					CHGB	0.166634					PRRC1	0.176801
SLC16A3	0.754643					KDELR1	0.166523					LRFN4	0.176747
BET1L	0.753999					CEL	0.1665					NAA15	0.176718
CASP6	0.753908					FLT3	0.166469					EHMT2	0.17668
CD81	0.753876					ZNF133	0.166413					TRIM6	0.176659
MPPE1	0.753409					FOXK2	0.166277					COG8	0.176594
CCDC8	0.753285					PIK3R1	0.166269					TCFL5	0.17642
PENK	0.752995					MBP	0.166255					ACTR3B	0.176376
G2E3	0.752591					CRELD1	0.166171					FKRP	0.176174
CHMP5	0.752562					CALCRL	0.166108					MFAP3	0.176124
EXOSC2	0.751975					HIST2H2BE	0.165995					TSC2	0.176053
ENDOG	0.751569					SLC27A4	0.16594					MBTPS2	0.175864
BMS1	0.7513					OGT	0.165702					PLEK	0.175851
ISG15	0.751181					KPNA4	0.165655					ARNTL2	0.175793
CHCHD10	0.751143					MAPK11	0.165632					TM9SF3	0.175663
TRIP10	0.750402					MED12	0.165597					CDK10	0.175644
POLR1C	0.750258					ZNF334	0.165492					FAN1	0.175637
BCL2A1	0.749935					DPYSL3	0.165309					HIBADH	0.175601
TMEM38B	0.749913					ANAPC2	0.165249					DCAF4	0.175565
GNPTAB	0.749036					FAM173B	0.165237					CPSF6	0.175533
UBE2N	0.74886					PIGN	0.165229					FGF18	0.175516
SLC20A2	0.74861					ACP6	0.165085					ZNF558	0.175482
MAD2L2	0.748129					FAT1	0.165045					KLHL20	0.175446
SGSM3	0.746981					CDK7	0.165008					SNX13	0.175443
NUDCD1	0.746139					SLC48A1	0.16496					MFSD9	0.175268
JKAMP	0.746052					ZNF688	0.164911					USP45	0.175216
TADA2A	0.74543					PITPNA	0.164846					ZNF337	0.175171
C15orf39	0.745135					GPR107	0.164838					ZC3H8	0.175156
ZNF451	0.744549					PCNXL3	0.164829					SRPRB	0.175121
GPR146	0.743922					KDM5A	0.164788					SCAPER	0.175104
CH25H	0.742485					MRPL9	0.164787					TMEM53	0.174966
ZDHHC3	0.741723					APH1B	0.164784					AUH	0.174894
ASH2L	0.741136					SGPL1	0.16472					PER2	0.174803
CDC25A	0.73948					AQP11	0.164667					TUBE1	0.174762
SPTLC2	0.738827					NABP2	0.164575					ACLY	0.174694
TXNL4B	0.738667					SLC4A2	0.164545					ANGPT2	0.174339
IL15RA	0.738389					EXD2	0.164277					SLTM	0.174266
CAPN10	0.738285					OPA3	0.164194					CD33	0.174204
HNRNPUL2	0.737872					FARSA	0.164179					DPY19L4	0.174171
RPLP1	0.735398					NNMT	0.164097					BRF1	0.174151
RPL41	0.735234					GANAB	0.164081					UBTD2	0.174151
FST	0.734814					NMB	0.164029					ABCC4	0.174076
SLC2A3	0.734316					CEP290	0.164008					CC2D1A	0.174057
PRR14L	0.733509					PANK1	0.163834					CAD	0.174016
METTL9	0.731892					SLC27A2	0.163752					GRAMD4	0.173844
RPS15	0.73048					FAM127A	0.163703					PITPNM2	0.173756
RTP4	0.729457					HOXA13	0.16355					TFRC	0.173702
KRR1	0.729153					IQCK	0.163385					SMAD5	0.173663
TMEM246	0.728729					PRKCZ	0.163325					NTNG2	0.173586
CD9	0.728726					C2CD3	0.163301					ZNF496	0.173411
POLR2M	0.728212					ZDHHC8	0.163156					SLC52A2	0.173331
GTSF1L	0.728037					SLC39A3	0.163103					KDM4B	0.173195
SF3B6	0.727795					AAMDC	0.163046					PRMT5	0.173117
ABCB7	0.727361					ZNF154	0.163034					AMN	0.173092
UBE2D2	0.726892					TCEAL1	0.162996					RNF41	0.173077
MAGEE1	0.726621					FADS2	0.162988					ZNF611	0.173061
SEC22A	0.726455					SLC38A6	0.162744					CCT2	0.173048
RPL36A	0.726443					FOSL2	0.162724					PTGS1	0.172951
BCORL1	0.725571					FAM60A	0.162554					C2orf69	0.172935
AZGP1	0.725307					ZCCHC2	0.162499					GSTCD	0.172895
ADO	0.725156					TPP2	0.162458					FOXP1	0.17279
C8orf4	0.724537					CLTCL1	0.162323					COG6	0.172789
KIF24	0.724413					RBM4B	0.162286					ABL1	0.172645
CLDN25	0.72419					ZNF805	0.162238					MPHOSPH9	0.172601
VASP	0.724105					ABR	0.16222					CLEC16A	0.172408
METTL14	0.723179					TRAF3IP1	0.162204					RBM6	0.172406
USP39	0.722485					ARRDC4	0.162203					FBXL13	0.17232
CTNND1	0.722247					COQ10A	0.162136					U2AF1L4	0.172303
SUSD1	0.721365					PI4KA	0.162012					ANAPC4	0.17229
GEMIN6	0.721099					PYGB	0.161967					GPR22	0.172249
DDX24	0.720435					HDAC8	0.161957					GOLGA6A	0.172242
PAPD7	0.720178					PEBP1	0.161709					GTF3C4	0.172228
CAD	0.720171					CIAO1	0.161664					MED22	0.172153
TDRKH	0.720103					CLNS1A	0.161645					E2F3	0.172085
GALT	0.719862					TRIM28	0.161468					TCAIM	0.171989
INSIG2	0.719354					LMNA	0.161452					FGFRL1	0.171849
CCDC158	0.719256					LCMT2	0.161429					ZNF711	0.171767
SOGA1	0.718837					PRKAR2B	0.161401					NET1	0.171653
RAD52	0.718795					MAFK	0.161363					METTL18	0.171643
GPR84	0.718369					GOLGA6A	0.161356					MBLAC2	0.171548
EXOC8	0.717744					C3AR1	0.161344					AKAP9	0.171542
ATL3	0.716674					RIOK1	0.161313					CNNM3	0.171513
SIX4	0.716451					RBM5	0.16129					TRA2A	0.171431
C5orf22	0.715906					ISOC1	0.161245					SCD5	0.171381
DSTN	0.71584					PIK3C2A	0.161232					PMPCB	0.171351
MARCKS	0.715828					PHOSPHO2	0.161214					FAM179B	0.171281
MTMR4	0.715298					PRPF6	0.161205					EID2B	0.171273
TMEM11	0.715235					MXD1	0.161195					CIAPIN1	0.171236
PAQR7	0.714857					EFCAB7	0.161184					RBM15B	0.171233
ZNF526	0.714768					PIK3C2B	0.161108					SRFBP1	0.171197
GTF3C4	0.714608					TNPO1	0.161076					SLC39A3	0.17118
CRAT	0.713724					NARS2	0.160971					TRIM16	0.171179
OXNAD1	0.713633					REN	0.1609					CASC3	0.171133
CRKL	0.713621					TMEM64	0.160862					CLASP1	0.170986
RC3H2	0.71354					PTK7	0.160847					ZNF577	0.170978
AKT2	0.713521					ZNF562	0.160846					ZNF529	0.170952
NUP98	0.713408					NOXA1	0.160823					FBXO22	0.170908
KAT6A	0.713264					MAP1LC3A	0.160776					NIPAL3	0.170846
GOLT1B	0.712902					ALDH1B1	0.160716					TMEM44	0.17079
SNU13	0.71284					UBA5	0.160714					DERL1	0.170787
ATP1A1	0.7128					HDLBP	0.160625					DCUN1D2	0.170683
ETS2	0.712788					HINT3	0.160596					CPEB2	0.170492
S1PR3	0.712768					HNRNPH3	0.160595					SPTLC3	0.170226
CD320	0.71226					HSP90AB1	0.160586					ZNF326	0.170206
LRRC8D	0.710687					ZNF22	0.160464					NFATC2	0.170175
CEP97	0.710684					WDR45B	0.160414					EMC10	0.17007
IFT27	0.710124					ZFP57	0.160339					ALG8	0.170063
TRMT2B	0.709769					RALA	0.160328					ZSWIM1	0.170025
USP51	0.709459					SLC45A3	0.160179					VPS51	0.170005
SYT3	0.708795					MAP3K5	0.160177					TAF1D	0.169956
SERPINA11	0.708651					TUBE1	0.160177					SDR39U1	0.16993
DDB1	0.708064					PROSER1	0.160127					NIPSNAP1	0.169887
PLCD1	0.707469					MED13L	0.160109					PPP1R16A	0.169774
SMIM8	0.706365					PCDH9	0.160094					MKS1	0.169761
DLEU7	0.705291					MBTPS2	0.160045					NOL11	0.169711
HMGXB4	0.704088					MAP7	0.159985					SUPT6H	0.169581
KIAA0100	0.703993					KDM5C	0.159963					KLK9	0.169509
MARCH6	0.703676					FASTKD2	0.159893					SOX12	0.169424
ADORA2A	0.703577					SLC7A1	0.159861					PSEN2	0.169362
YWHAQ	0.703406					MAT2A	0.159839					NPM2	0.169323
KITLG	0.703069					ASMTL	0.159808					DCTD	0.169266
ABCA2	0.702832					BRF1	0.159672					ZNF320	0.169227
MVB12B	0.702754					PBDC1	0.159631					PIK3R2	0.169064
GJB3	0.701526					PGM2L1	0.159617					FBXW8	0.169025
HSPA2	0.700999					NFATC2	0.159576					VAV3	0.169012
ATPIF1	0.700754					NISCH	0.159517					D2HGDH	0.169
PCYT1A	0.700726					KIAA1958	0.159505					SEPSECS	0.168998
FAM160A2	0.700415					ZNF337	0.159376					ACSS1	0.168995
SNAI3	0.699073					KDELR3	0.159364					TAF1C	0.168941
TSC2	0.698806					DNM1	0.159338					RIOK1	0.16892
ANKFY1	0.697842					ZBTB46	0.159316					SYNCRIP	0.168845
YAE1D1	0.696982					PIGK	0.159184					FGFR1OP	0.168771
GTF2H3	0.696948					SPATA2	0.159141					LNPEP	0.168721
SAMD1	0.696862					ANKRD36C	0.159118					DVL2	0.168638
C7orf25	0.696809					PER2	0.158903					INPP5E	0.168581
CEP76	0.696261					SOX12	0.158842					RPS6KB1	0.168553
YIPF6	0.695818					RNF41	0.158777					SMYD5	0.168483
MSH6	0.695481					ZNF319	0.158777					CCDC113	0.168471
METTL16	0.694829					S100A1	0.158572					DPP3	0.168465
TMEM220	0.694729					IGSF8	0.158549					PAK4	0.168445
RAB42	0.693842					DDX1	0.158509					EXOSC10	0.168438
LDHAL6B	0.693364					INO80D	0.158486					CIRH1A	0.16842
PDLIM7	0.693099					CHTOP	0.158427					HSD17B1	0.168415
FAM127A	0.692015					YARS	0.158379					ATP9A	0.168377
ADCY6	0.691922					PCYT2	0.158355					TIAL1	0.168323
LRRC8B	0.691585					RNF4	0.158258					SAR1A	0.168316
IFIT2	0.691541					NOV	0.158182					ZNF317	0.168303
PLAU	0.69138					ZNF107	0.158148					LYRM1	0.168297
TRIM37	0.691051					GPR89B	0.158127					HINT3	0.168272
UMPS	0.690871					ZNF142	0.158106					METAP1D	0.168205
DPAGT1	0.690734					KIAA0125	0.158095					CD82	0.168129
GNE	0.690696					STON2	0.158066					AAED1	0.168057
MAN2A2	0.690148					FUS	0.15804					CDK12	0.168056
IFIT1	0.689949					EXOSC10	0.158016					BCAP29	0.167972
VPREB1	0.689549					COG3	0.157907					MCCC1	0.167971
USP37	0.689411					MAN1B1	0.157861					KRAS	0.16788
ISOC1	0.689369					TMEM231	0.157809					PRPF4	0.167875
SEC11A	0.689184					HIST1H2AK	0.15774					ARMCX3	0.167865
C14orf119	0.688693					GRIPAP1	0.157718					SCN2A	0.167814
AMIGO2	0.688443					PF4	0.1577					IP6K1	0.167646
BANF1	0.688295					POLM	0.157691					NOP9	0.167645
TMEM177	0.687614					DDX54	0.157664					MAPRE2	0.16764
CBY1	0.687516					ADIPOR2	0.157619					SLC25A35	0.167637
OAS2	0.687319					STX4	0.157585					SLC2A13	0.167603
ZNF652	0.687179					PPBP	0.15748					SPICE1	0.167574
RPS6KA3	0.686847					SUPT3H	0.157444					S100A1	0.167569
PPM1K	0.685627					SEPHS1	0.157439					FER	0.16752
CEBPZ	0.685332					DDX51	0.157389					ASMTL	0.167462
SARM1	0.685059					RNF144A	0.157369					PGAP1	0.167455
PPIB	0.684023					OTUD6B	0.157245					IQCK	0.16744
GORAB	0.683773					KIAA1715	0.157211					ZFP57	0.167433
LY6G5B	0.683161					ASUN	0.157169					PPP1R14B	0.167372
TMX3	0.683065					CRTC1	0.157142					PAK6	0.167307
NAA25	0.682892					SNX19	0.157094					CCDC120	0.167281
SVBP	0.682529					WDR5	0.15704					NOP2	0.16717
DND1	0.682353					GTF3C1	0.156986					ZNF765	0.167162
C6orf62	0.681889					POLR2H	0.15698					LRRC57	0.16715
MIGA2	0.68182					SEC31A	0.156938					ZRANB3	0.16708
FAM3C	0.681155					IMMP2L	0.156926					RBM23	0.166971
ACADVL	0.681009					GPHN	0.156907					NOP14	0.166945
FAM122B	0.680629					CHCHD6	0.156739					PEX11A	0.166854
BEX2	0.680383					EHMT2	0.156697					ANKRD33B	0.166846
METTL4	0.679931					MATR3	0.156667					AARS2	0.166816
STAMBP	0.679217					MALSU1	0.156639					PGAP2	0.166643
FAM126B	0.67851					GORAB	0.156624					UBFD1	0.166638
NOL8	0.677798					LITAF	0.156567					NUBPL	0.166559
DCTN4	0.677038					BIN3	0.156549					ANO7	0.166469
NUTF2	0.676336					RBM28	0.156503					DNM1	0.166413
FAM217B	0.676147					TMEM209	0.156475					ZBTB40	0.1664
SFMBT1	0.676109					CASP9	0.156419					SPNS3	0.166396
ACP5	0.676036					HEATR5B	0.156412					SEC31B	0.166372
SURF4	0.675595					RBFA	0.156383					ATAT1	0.16636
CASP4	0.675395					DNAJB12	0.156262					GSPT2	0.166305
RBM12B	0.674676					CCL23	0.156256					ABCD4	0.166255
ZNF322	0.674212					RNF187	0.156249					SPAG9	0.166213
ZNF253	0.672353					ZNF574	0.156247					VPS36	0.166158
AASDHPPT	0.67222					ZNF514	0.156231					GALNT1	0.166018
S1PR2	0.672097					RAB8A	0.156208					STMN3	0.166012
FOXQ1	0.672071					KIAA1147	0.156188					ILVBL	0.165951
DSEL	0.671734					ETFB	0.156121					ABCF2	0.165933
RNF169	0.671443					TMEM201	0.155854					ZNF565	0.165912
KCTD7	0.670943					ASXL1	0.155852					RPRD2	0.165849
ABRACL	0.670674					UBE2G2	0.155835					BBIP1	0.165741
TMEM143	0.670577					AUH	0.155765					ANKZF1	0.165662
SERPINF1	0.670517					ZNF326	0.155762					BEND6	0.165531
PRPF18	0.669478					B3GAT3	0.155736					SEC31A	0.165455
COQ8B	0.669356					GOSR2	0.155656					FAM86C1	0.165444
ARHGAP23	0.669168					ZFAND2B	0.155598					TCEAL1	0.165427
TMEM165	0.668846					ATG10	0.155455					ZBTB17	0.16535
CEBPE	0.668824					GON4L	0.155436					GPAM	0.165341
ARL5B	0.668755					CACHD1	0.155413					PLAA	0.165315
ADGRG7	0.668505					LNPEP	0.155344					RBFOX2	0.165272
CAP1	0.668037					PIEZO1	0.155322					MAGED1	0.165254
IQSEC1	0.667883					UXS1	0.155292					STYXL1	0.165164
OCRL	0.667793					REV1	0.15529					KDM5C	0.165146
CCR4	0.667437					SMARCA1	0.155175					SLC4A2	0.165146
RPL21	0.667014					STEAP3	0.155127					LETM1	0.165114
NKG7	0.665724					ELP2	0.155117					RAB7B	0.165015
TMC8	0.665246					ETFDH	0.155115					TPR	0.165004
CYP11A1	0.665167					MORC2	0.155047					C8orf33	0.164966
MTHFD2	0.665113					TOR1B	0.155017					SLC20A2	0.164834
TREM1	0.664603					CCDC14	0.155009					IST1	0.164811
CMC2	0.664586					ANO5	0.154868					ZNF84	0.164773
NABP1	0.664581					PHGDH	0.154848					CRTC1	0.164769
E2F7	0.664269					TM9SF1	0.154705					FAM3A	0.164727
C19orf24	0.664201					ANKRD18A	0.154691					ZNF514	0.164702
SPTBN1	0.66383					CYP3A5	0.154655					NARS2	0.164613
HMGCR	0.663699					C11orf57	0.154553					C21orf59	0.164486
FEZF1	0.663695					KLHDC2	0.154461					TRRAP	0.164468
CDKN3	0.663112					ZNF395	0.154429					NOL8	0.164443
MS4A3	0.662357					TBC1D10B	0.154262					ARFGEF2	0.164392
PTPRC	0.661973					NUBPL	0.154246					ZNF621	0.164353
COA4	0.661359					LYPD6B	0.154243					FADS2	0.164225
KDSR	0.661313					ZNF813	0.154205					OARD1	0.164205
GALC	0.66098					ABCB7	0.154191					ZNF784	0.164177
ECHDC1	0.660765					SPICE1	0.154184					INPPL1	0.164166
THAP7	0.659648					ZNF92	0.154168					ACTN4	0.164152
ZFP28	0.659629					CDC42BPB	0.154073					SNRNP48	0.164135
STX6	0.659621					HSPBP1	0.154017					CEP128	0.164082
CHIT1	0.659454					PITPNB	0.15396					CDKN1C	0.163932
FBXO46	0.659258					KMT2C	0.153925					CBLB	0.163922
LZTS2	0.659206					ARHGEF5	0.153919					NAE1	0.163878
MR1	0.658267					RIC8A	0.153901					SUPV3L1	0.16387
ZNF597	0.657627					SLC24A1	0.15386					ZMAT1	0.163835
KLHL5	0.656894					HDHD3	0.153708					FKTN	0.163833
WDR11	0.656649					ZNF529	0.15369					HSPA4	0.163799
ZZEF1	0.656226					RBBP8	0.153676					CCNB1IP1	0.163769
ETFRF1	0.656124					CDCA7L	0.15356					MLLT11	0.163752
ALDH1A3	0.656003					ALKBH2	0.153512					CYP3A5	0.163735
PFDN2	0.655885					FZD7	0.153478					SOCS4	0.163652
SSNA1	0.655732					NET1	0.153439					ZNF100	0.163551
DCAF12L1	0.655536					CSNK1A1	0.153374					INPP5B	0.163528
HIBADH	0.655321					SAFB2	0.153204					PODNL1	0.16351
C7orf50	0.655084					WDR48	0.153184					PRMT7	0.163505
PDE4A	0.654804					IP6K2	0.153184					RSPRY1	0.163401
VAT1	0.653976					ZC3HAV1L	0.153125					ARTN	0.163369
EIF3K	0.653785					EHBP1	0.153117					MYADM	0.163342
PCSK7	0.652359					C8orf37	0.153076					CABIN1	0.163318
COL6A3	0.652249					FAM161A	0.152973					LRRC40	0.163195
CLDN23	0.652067					WDR36	0.152971					KLHDC1	0.163159
ZDHHC19	0.651956					ZNF175	0.152941					GEMIN4	0.163154
GAPVD1	0.651942					PAXIP1	0.15289					AGPAT4	0.16313
HMGN5	0.651649					FAF2	0.152887					HEATR6	0.162936
SLC36A2	0.651628					SKA2	0.152887					CPSF4	0.162924
JMY	0.651602					C12orf76	0.152866					ZNF175	0.162878
UPF2	0.651406					ZNF768	0.152858					ISYNA1	0.162842
PPP1R13L	0.650524					CWC25	0.152787					TXNRD1	0.162806
MIF	0.650337					RHBDF1	0.152754					TARDBP	0.162779
FPGS	0.65023					THRA	0.152678					CDS2	0.162778
ADAD1	0.650084					AP1G2	0.152652					DHX30	0.162764
ABHD13	0.649907					ATP6V0A2	0.152645					GPAA1	0.16273
LCN2	0.649758					HIP1	0.152613					CEP170	0.162593
BHLHE40	0.649584					MLLT6	0.152548					R3HCC1	0.162547
SUCLG1	0.649385					DHX40	0.15254					TTC17	0.162546
TEX264	0.649324					RDH13	0.152529					RBM5	0.162543
LRP1	0.649246					TBC1D13	0.152511					GATC	0.162502
MRC2	0.648971					MICALL1	0.152433					ADA	0.162391
CSRNP2	0.648849					NOL6	0.152336					LRRC23	0.162265
DNAJC12	0.648498					SCG2	0.152291					YTHDC1	0.16218
KLHL23	0.648281					ALG8	0.152188					YARS	0.162115
ABCC2	0.64772					TOMM20	0.152167					GOT2	0.161894
PFKFB3	0.647513					NLK	0.152103					LRRC37A2	0.161864
NAT1	0.647295					PLOD1	0.152072					PJA2	0.161861
GDPGP1	0.647226					ZNF565	0.152007					KCNA4	0.16184
PHC1	0.647136					CASZ1	0.152002					C19orf52	0.161826
CD3EAP	0.647104					GALNT2	0.151962					RBKS	0.161825
CDC14A	0.646832					DBF4	0.151895					WDR36	0.161796
TRIM45	0.646575					STK25	0.151856					SCARA3	0.161673
SETX	0.64655					CHST11	0.151829					TRIM52	0.161646
S100A8	0.646497					TBKBP1	0.151805					RPUSD4	0.161627
OSBPL3	0.646259					CIRH1A	0.151731					TCEA2	0.161567
MDN1	0.646184					IP6K1	0.151709					KDM5A	0.161097
PHLDA3	0.645725					SCARA3	0.151687					HSPBP1	0.161078
NAP1L4	0.644486					ORC2	0.151614					BZW2	0.161077
PTGR2	0.644326					TRIM45	0.151603					SRR	0.161032
ABT1	0.644006					NGLY1	0.151578					ZNF669	0.160991
TIMP2	0.64349					TMEM57	0.151398					BCR	0.160712
SP4	0.64348					ZNF292	0.151373					PCDH9	0.16065
FITM2	0.642949					FAH	0.151342					STEAP3	0.160512
SYDE1	0.642694					SIX3	0.151332					DMTF1	0.160445
MINDY3	0.642584					PDIA4	0.151309					FANCL	0.160443
NUDT2	0.642088					CBFB	0.15128					WIZ	0.160433
CETN2	0.641821					FGFBP3	0.151277					ARHGAP11A	0.160378
C1QTNF6	0.641764					TEKT2	0.151273					TSC22D1	0.160322
GBP5	0.641749					CYP2D6	0.150966					NEMF	0.160312
ZNF25	0.641572					MSTO1	0.150784					NOLC1	0.160281
M6PR	0.641357					ALG10B	0.150768					NETO1	0.160277
MRPS2	0.641023					SEMA3F	0.150758					CPSF7	0.160165
FBXL14	0.640916					PPP2R2A	0.150721					MEX3D	0.160051
CHMP2A	0.640633					DHRS13	0.150674					UNC13B	0.159913
GTF2A1	0.640465					SOCS4	0.150667					ZSCAN30	0.159883
CRTC1	0.640427					FBXO22	0.150664					NAA38	0.15983
MAPK1	0.640196					LAPTM4A	0.150591					FAM101B	0.159782
TNPO3	0.640111					MORN4	0.150589					ESYT1	0.159763
CYTIP	0.640073					DDX50	0.150537					SLC10A3	0.1597
XPOT	0.639886					IFT52	0.15045					RB1CC1	0.159559
LGALS3BP	0.63984					UBE2K	0.150445					ZNF117	0.159542
WFDC12	0.639615					ZNF37A	0.15043					SEL1L3	0.159491
GARS	0.639572					NOP9	0.150399					WDR90	0.15949
TMX4	0.639251					DNAJC21	0.150357					TUBGCP6	0.159471
COX8A	0.639136					APPL2	0.150356					HIST1H2AC	0.159442
POGZ	0.637879					MMP19	0.150342					ARHGAP4	0.159433
GLIPR2	0.637361					ABCA1	0.150319					ZNF768	0.159341
UNC45A	0.636136					SEH1L	0.150257					CHST13	0.159271
STIM1	0.636099					HIST1H2BN	0.150187					ZNF573	0.159259
MRPS6	0.63526					ATP6AP1	0.150168					GORAB	0.159241
GMCL1	0.634531					ZNF219	0.150141					SEC24C	0.159126
POT1	0.634456					PLAA	0.150102					CLASP2	0.159094
TMEM248	0.634117					ST3GAL2	0.150098					MBTPS1	0.159079
NAXE	0.632954					C19orf82	0.150088					QSOX2	0.158986
EIF5B	0.632657					TBC1D17	0.150067					CACTIN	0.158912
RNASE4	0.631724					RAB2B	0.150049					SERPINE1	0.158848
AGPAT2	0.631525					HOXA1	0.15003					GMFB	0.158838
RNF167	0.631401					ARL1	0.149984					ZNF138	0.158764
CD24	0.631295					SLC7A11	0.149969					RBM39	0.158753
ZNF274	0.630812					PRODH	0.149796					SPIN3	0.158735
ZNF239	0.630346					TUBB6	0.149717					MTIF2	0.158731
DRG1	0.629306					AKAP17A	0.149634					DHX38	0.158728
LMNB2	0.629131					CSTF2T	0.149563					BEX1	0.158697
SLC25A1	0.628315					ZNF789	0.149539					POLD2	0.158577
NFAT5	0.628013					VAMP2	0.149517					KIAA1549	0.158502
ZNF442	0.62776					GZF1	0.149493					SELP	0.15849
WDR12	0.627592					TOP2B	0.149378					MED17	0.158458
NFATC3	0.626986					TGIF2	0.149213					PSPC1	0.158406
NOC3L	0.626496					AXIN1	0.149175					GNPDA2	0.158225
DAGLB	0.626464					DNAJC7	0.149105					THOP1	0.158224
ATG4D	0.626348					COL24A1	0.149099					PLEKHG4	0.158158
ACAD11	0.626329					HIBCH	0.149056					ENKD1	0.158153
BTK	0.626279					IMPA1	0.149053					PGBD4	0.158053
SHOC2	0.626151					RAB28	0.14904					ZFPL1	0.158013
PPP1R35	0.626133					FNIP1	0.149006					ORC2	0.157985
ITM2B	0.626088					CEP19	0.149006					CHGB	0.157976
NDRG2	0.625687					CAPN5	0.148993					RGL2	0.157935
MRPL45	0.625319					ENPP2	0.148965					ZBTB21	0.157836
NDUFB9	0.625188					ZDHHC14	0.148952					R3HDM1	0.15783
MRPL10	0.624766					H2AFV	0.148902					AP5Z1	0.157764
MRPL53	0.624603					STOX2	0.148873					FBXL2	0.157734
ANG	0.624439					PRMT5	0.148804					CLDN17	0.157659
NEU3	0.6242					GALNT11	0.148792					ZNF627	0.157655
CSTF2T	0.624151					TMEM17	0.14874					STRADA	0.157592
APTX	0.622828					ZNF503	0.148661					WBSCR22	0.15745
WDR55	0.622666					KANK2	0.14859					DDX21	0.157388
PSME4	0.622578					ENOX1	0.148589					C10orf2	0.157386
AP1G1	0.622456					FAM63A	0.148435					SH3RF3	0.157239
E2F3	0.622218					MBD4	0.14836					CAPN5	0.157189
MXD1	0.621547					FBXO34	0.148351					TSN	0.157161
TMEM178A	0.621467					AHCY	0.148329					FAM63A	0.157154
SNX33	0.621366					TBCK	0.148313					NEGR1	0.156899
CDK6	0.621168					ANKMY1	0.148271					SNAPC1	0.156873
HMGXB3	0.620985					N4BP2	0.148265					VPS33A	0.156841
NNMT	0.620765					PDPN	0.148234					TRIM33	0.156828
TMEM53	0.620412					NFE2	0.148115					RNF139	0.156782
ZNF324	0.62022					TPM4	0.148044					TTC14	0.156761
HNRNPM	0.619759					AKAP9	0.14804					MIOS	0.15676
MNS1	0.619277					DIS3	0.148038					ZNF44	0.156725
ASCL2	0.619235					SOX1	0.148008					LONRF1	0.156711
UBAP2	0.618926					ZBTB44	0.147976					HACL1	0.156645
SLC38A6	0.618771					RASSF6	0.147652					PKN2	0.156643
EMC3	0.618067					DDB1	0.147558					OTUD3	0.156362
RPL35	0.617957					CASD1	0.147518					ADIPOR2	0.156345
HK2	0.617601					DCAF4	0.147473					EFCAB2	0.156316
IGF1	0.616599					AHDC1	0.147464					PLA2G12A	0.156268
COMMD6	0.615879					SCN2A	0.147431					SOX13	0.156268
CHST13	0.615575					GLT8D1	0.147429					HSD17B7	0.156239
RDX	0.615553					RAD1	0.147336					NAGLU	0.156146
DNAJB2	0.615115					ZNF530	0.147308					TTC7B	0.15609
ZMYM4	0.615058					PRMT7	0.147277					NUMBL	0.156073
SETD7	0.61477					VPS37A	0.1472					ANKRD52	0.155888
TAF1	0.61461					EDC3	0.147168					GRIK5	0.155888
SESTD1	0.614559					EHD2	0.147073					PTPN23	0.15588
ABCE1	0.613963					SH3RF3	0.147036					LYPD6B	0.155879
SEH1L	0.613614					PLAUR	0.146957					BRD8	0.155868
CKS1B	0.613309					CYP7B1	0.146802					ZBTB42	0.155845
SEC61B	0.613199					ZNF844	0.146715					TCERG1	0.155796
TRMT1L	0.613157					SCAF1	0.146704					GOLGA4	0.155787
TPP1	0.613105					FUZ	0.146661					ENPP2	0.155781
TKT	0.612768					FAHD2A	0.146529					C5orf24	0.155756
PPIP5K2	0.612491					CAD	0.146466					TXLNA	0.155742
TMEM129	0.612319					TXLNA	0.146375					ANKRD54	0.155711
CPEB4	0.611971					CSF1	0.146324					SUPT3H	0.15566
PRPF6	0.611946					TARSL2	0.146277					TBC1D24	0.155624
FAM120A	0.611726					RANBP6	0.146203					EFCAB11	0.155531
COG8	0.611557					EID2	0.146164					SNX19	0.155524
FADS1	0.611334					STRADA	0.146152					SQSTM1	0.15546
CA3	0.611311					INTU	0.146149					KIAA0141	0.155443
IRX3	0.610508					GAS2L3	0.146141					ZBED3	0.155256
CEBPG	0.609961					PRPF3	0.146068					YARS2	0.155135
RPA1	0.609874					ZBTB26	0.14602					DIAPH2	0.155107
HLA-A	0.609272					MKS1	0.146017					ALDH18A1	0.155071
CLDND2	0.60785					TRANK1	0.145918					CASP8	0.154957
VGLL4	0.607202					INPPL1	0.145892					C17orf58	0.154846
ETFDH	0.606734					UPF3A	0.145868					TRIM41	0.154784
HIVEP1	0.605713					ZNF561	0.145783					MTRR	0.154782
INO80D	0.604976					FAM188A	0.145776					CDK14	0.154696
CENPW	0.604894					SUGP2	0.14575					CNOT2	0.154632
BLOC1S5	0.604843					LRRC40	0.145747					RYR1	0.154578
RTN3	0.603939					SRM	0.145531					DFFA	0.154533
C12orf43	0.6038					HEMK1	0.145458					RCCD1	0.154398
SKP2	0.60377					POLR2B	0.145379					SLC5A10	0.15439
SLC15A2	0.603686					SPTLC3	0.14536					DUS3L	0.15437
STC2	0.602737					ZNF428	0.145298					KAT6B	0.154315
COX19	0.60259					CDKN2A	0.145284					GPR107	0.154203
C9orf16	0.602274					ZKSCAN8	0.14523					PROSER1	0.154181
CXorf23	0.602074					FAM222B	0.14515					ASCC1	0.15415
DNAJB14	0.601954					HAUS6	0.145099					ANKMY1	0.154111
ARMC8	0.601799					BTBD11	0.145082					HIST1H1T	0.154079
UROD	0.601653					ACTR1A	0.145081					MARVELD2	0.154046
ERGIC2	0.601559					COMMD3	0.14503					ZNF507	0.154025
AGO4	0.601081					SEC61G	0.144945					POSTN	0.153981
RNF26	0.600163					TST	0.144909					GPR89B	0.153823
CSRP2	0.600061					PTMS	0.144892					TMEM106A	0.153496
TFEC	0.600049					C8orf33	0.144749					SCARB1	0.15345
STEAP3	0.598656					C19orf12	0.144748					MED1	0.153414
MPZL2	0.598551					ZKSCAN1	0.144723					MYLK4	0.15339
NLRC5	0.597963					AK2	0.144701					NBEA	0.153378
CNOT4	0.597351					BRAP	0.144687					NUP205	0.153306
DPY19L1	0.597205					NAGLU	0.144634					DCUN1D4	0.153235
PGPEP1	0.596422					ANKRD23	0.144602					SRM	0.153129
GOLPH3L	0.596253					CBX4	0.144581					CPNE8	0.153107
PTPRF	0.595862					TMEM192	0.144554					CLU	0.153092
STXBP5	0.595846					CACTIN	0.144509					PSMD11	0.153036
DMWD	0.59565					AKAP8	0.144493					TBL3	0.152976
TP53INP1	0.595623					HDAC10	0.144452					PDDC1	0.152833
THRSP	0.595587					IDNK	0.144447					PGM1	0.152793
PSMA8	0.595135					SYNCRIP	0.144394					ATP7B	0.152719
TAF3	0.595094					MTHFD2L	0.14436					TTC38	0.152625
ADCY3	0.594802					BCL2L2	0.144285					MSANTD3	0.152612
MACF1	0.594601					CHD4	0.144272					UNC79	0.152569
GLYAT	0.594384					SARS2	0.144207					MED24	0.152487
NMT2	0.594284					TEX30	0.144032					MRPL9	0.152451
PSME3	0.593556					RBM27	0.143977					CDK16	0.152364
TRAF2	0.593096					HRASLS5	0.143668					SPAST	0.152344
APPL1	0.592808					ADA	0.143645					KRT18	0.152336
THY1	0.592511					TBXAS1	0.143551					CAV1	0.152247
FBLN2	0.592321					F12	0.143504					ZNF266	0.152188
SPINK2	0.59183					FAM173A	0.14349					XPR1	0.152092
NFKBIE	0.591639					SEPHS2	0.14348					CRYZ	0.152065
TAF7	0.591634					TXNDC12	0.143331					HDAC8	0.152036
HACD1	0.59142					ENPP4	0.143311					SLC2A11	0.151928
GOLGA4	0.590848					NR6A1	0.143306					CBX3	0.151863
RBM15	0.590029					NUDT10	0.143221					YDJC	0.151821
TTC30B	0.589889					MAMDC4	0.143185					KCTD13	0.151798
C9orf152	0.589206					TNPO2	0.143166					IQCB1	0.151788
SORL1	0.588551					FUBP1	0.143137					DNAJB6	0.151754
RPS4X	0.58845					HIF1AN	0.143135					LAMA5	0.151658
HECTD1	0.587914					XPR1	0.143002					CCRN4L	0.151655
NCAPG2	0.587364					HYI	0.142982					ZNF628	0.151654
ZNF503	0.587121					ZNF138	0.142969					GLOD4	0.151651
ATP6V1D	0.587012					BPTF	0.142952					TRMT2A	0.151591
PPARD	0.586975					RPRD2	0.142878					ASPH	0.151581
COX7A2	0.586651					EBLN2	0.142839					VPS13B	0.151515
RDH12	0.586617					HDHD2	0.142817					THOC2	0.151431
GBE1	0.586344					TRIM46	0.142709					PYGB	0.151411
BRDT	0.585686					RANGRF	0.14269					MED31	0.151408
NOG	0.585222					SLC17A9	0.142631					KCNRG	0.151382
TM9SF2	0.58496					GPR125	0.142628					ARIH1	0.15138
GAS2L2	0.584687					C17orf96	0.142511					TP53	0.151313
MUC13	0.584663					INSIG1	0.142442					ENGASE	0.151311
PIGY	0.584483					ALDH1A1	0.142413					SCFD2	0.151216
HTT	0.583915					ZNF709	0.142381					DPY19L1	0.151063
SGPL1	0.583855					LIMA1	0.142312					SLC39A4	0.150977
ACD	0.583723					C20orf194	0.142273					DPP7	0.150902
LEP	0.583695					PURA	0.142223					PTPN6	0.150879
LSM10	0.583654					MEGF8	0.142213					ACCS	0.150876
STARD8	0.583143					GEN1	0.14221					PHLPP1	0.150671
SLITRK2	0.582823					RBM26	0.142108					WBP4	0.150662
PRR19	0.58269					SV2B	0.142083					IKBKAP	0.150635
URGCP	0.582415					PPARG	0.142069					KIAA0947	0.150608
GUK1	0.582274					HSPA4	0.14199					PHF1	0.150511
NOV	0.58213					DNAJB11	0.141788					DDX54	0.150479
YWHAE	0.581394					WRB	0.141757					SOGA1	0.150314
SERPINA1	0.581045					SAFB	0.141488					ZNF107	0.150304
PITX2	0.58095					MLLT11	0.141439					CA7	0.150255
NUP214	0.580819					ZYG11B	0.141371					CNOT4	0.150254
TESK2	0.580776					MAST2	0.141346					PDAP1	0.150245
ST8SIA5	0.580298					CSNK1E	0.141251					TFG	0.150237
ZBTB43	0.580094					DCAF8	0.141159					DTWD2	0.150237
KIAA1147	0.580041					CDH2	0.141152					HGS	0.150158
MYCBP2	0.580022					PGRMC2	0.141091					NOL6	0.150052
MRVI1	0.579614					UHRF1BP1	0.141026					RAB11B	0.150018
GBA	0.579514					TRIT1	0.140956					ANKS1A	0.149812
CDO1	0.579213					LRRC56	0.140931					CYP2D6	0.149782
MBD5	0.579201					TRIM13	0.140889					AKT2	0.149779
YWHAG	0.579112					DDX19A	0.140863					PIK3C2A	0.14955
NR1D2	0.578718					KRT10	0.14085					C14orf169	0.149545
HOXC6	0.578611					HEATR6	0.140835					MRPS16	0.149503
HOXC5	0.57854					SNRNP200	0.140779					CD99L2	0.14949
SLC47A1	0.57819					USP27X	0.140668					B3GAT3	0.149408
TRDMT1	0.577454					GPR97	0.140639					EPCAM	0.14934
ADAMDEC1	0.57735					ZBTB48	0.140628					FUS	0.149336
HOXA5	0.57735					PSMD5	0.140618					SEC23A	0.149245
GAS1	0.57735					CCDC169	0.140577					NSUN5	0.149198
HOXB13	0.57735					PPIL4	0.140537					DARS	0.149153
HOXA3	0.57735					UNC45A	0.140523					TIMM13	0.149128
FZD8	0.57735					CRIPAK	0.140479					PEX7	0.149097
IL3	0.57735					IGSF10	0.140295					CARD9	0.149063
HOXA6	0.57735					LRRCC1	0.140261					HECTD1	0.149056
SPEG	0.57735					PDCD11	0.140258					DBF4	0.149019
FJX1	0.57735					E2F5	0.140255					ZSCAN18	0.148947
PLA2G2D	0.57735					USP49	0.140247					EXD2	0.148927
SLC22A14	0.576634					ZNF100	0.1402					ZMIZ1	0.148922
TLCD2	0.575674					FER	0.140187					RNMT	0.148871
MRC1	0.575571					HSD17B7	0.140154					SIAH1	0.148852
MRAP	0.575198					KIAA0947	0.140119					PIGK	0.14877
ETFBKMT	0.575168					RPUSD4	0.139926					PUS7	0.148655
IL1R2	0.574974					ARHGEF7	0.139919					FAT1	0.148622
GCN1	0.574798					DPY19L4	0.139872					LRGUK	0.148404
EMC2	0.574142					PPP2R1B	0.139871					MAP3K1	0.148146
NLK	0.573819					SLC35F5	0.13976					BCL7A	0.148135
ZDHHC18	0.573655					FRYL	0.139752					PCYT2	0.148117
LAMTOR2	0.573143					FAM81A	0.139739					MTHFSD	0.14811
DMC1	0.573127					KANSL1	0.139574					TPSAB1	0.147969
SCRN3	0.573052					CLASP2	0.139556					ZNF700	0.147902
GPD2	0.572963					ARTN	0.139469					PRCC	0.14787
THNSL1	0.572698					KCNK17	0.139452					REN	0.147853
CASP7	0.572681					ZNF853	0.139431					IKZF4	0.147807
ZCCHC3	0.572582					SOCS2	0.139427					VKORC1L1	0.14777
OVOL1	0.572139					C20orf197	0.139389					SNX14	0.147669
NIF3L1	0.572065					SENP6	0.139317					ASUN	0.147615
TRAPPC4	0.572058					C5orf28	0.139281					LSG1	0.147569
SEC61G	0.57187					MFI2	0.139259					STK25	0.147488
JAK1	0.571587					KANSL1L	0.139251					MIS12	0.147453
LRP8	0.571536					TOMM40L	0.139211					CLNS1A	0.147442
EIF4EBP3	0.571525					SEC31B	0.13907					FOSL1	0.147376
ARRDC4	0.570921					ZNF354B	0.139011					PDE9A	0.147365
PJA2	0.570846					CASP6	0.138981					XPO5	0.147317
IFITM1	0.570835					REEP6	0.13895					FAF2	0.147226
TMEM17	0.570415					PIM1	0.138906					LCMT2	0.147176
C17orf58	0.570278					INO80E	0.138866					ARGLU1	0.147081
C1orf115	0.569965					LANCL3	0.138805					NPHP4	0.147062
CHORDC1	0.569278					VPS16	0.138778					MOK	0.147038
SRI	0.569172					PGM3	0.138744					CCDC6	0.146995
SLC5A3	0.569049					GBF1	0.138696					NOMO3	0.146964
HJURP	0.568702					LRRTM2	0.138592					AVEN	0.146959
TMEM168	0.568631					EBF3	0.138545					TPSB2	0.146938
ZNF655	0.568576					KCNRG	0.138544					ANTXR2	0.146888
PCSK9	0.568252					LAMP2	0.138522					MAU2	0.14686
DCAKD	0.567861					CLEC16A	0.138443					ZNF142	0.146832
MXI1	0.567494					MTRR	0.138442					DHX29	0.146752
WIPF2	0.56661					RNF8	0.138438					TMEM159	0.146721
KRAS	0.566497					MINPP1	0.138428					DHX36	0.146652
SERPINB6	0.566249					EXOSC2	0.138427					DENND5B	0.146604
VCPIP1	0.566178					WARS2	0.138381					ERI3	0.146576
SRPRA	0.565717					FAM3A	0.138282					NOC2L	0.146554
AK2	0.565245					TNPO3	0.138237					CDKN2AIP	0.146509
ZNHIT3	0.565071					SUPT6H	0.138207					IL19	0.14631
SLC25A35	0.564494					CCDC28A	0.138199					CNST	0.146301
TMEM104	0.564419					IMPDH2	0.138196					HSBP1	0.146291
PIK3AP1	0.563887					VKORC1L1	0.13819					ANO5	0.14625
BATF	0.563845					NEGR1	0.138105					CABLES1	0.146204
PANX1	0.563731					PIH1D1	0.137922					ARMC10	0.146186
PLEKHM1	0.563493					CCDC25	0.13792					APOLD1	0.146164
FAM219A	0.563198					ZNF611	0.137904					CSNK1E	0.14614
KIAA1551	0.562785					DPH6	0.137768					DPP10	0.145967
TINAGL1	0.562201					CNTROB	0.13774					POU2F1	0.145809
DYNC1H1	0.562105					CDK10	0.137732					SGPL1	0.145772
NRARP	0.561845					ADAMTSL5	0.137723					TMEM184C	0.145724
ACADL	0.561758					NDST3	0.137676					HOXA13	0.145658
G6PC3	0.561612					C4orf46	0.137617					HNRNPA0	0.145604
SELENOS	0.561163					KMT2D	0.137588					SMIM8	0.145489
RASSF10	0.560763					AVPR1A	0.13755					CTNNBIP1	0.145477
BSG	0.560488					DPF1	0.137499					NDFIP2	0.145442
VAMP5	0.560395					AGPAT4	0.137488					MAGED2	0.145411
INSR	0.560073					AP5B1	0.137488					TCTA	0.145407
RPS14	0.559899					UNK	0.137468					LMBR1L	0.145401
FAM134A	0.559636					TOR1AIP2	0.137429					STAC3	0.145398
PROM1	0.55943					ZNF77	0.137419					SUGP2	0.145379
RAD18	0.559243					SEC23A	0.137307					SLC39A7	0.145315
GSTT2	0.559205					TRIM73	0.137297					EVI5L	0.145213
AUH	0.558877					RTF1	0.137278					ZNF30	0.145117
ARIH1	0.558389					NSRP1	0.137214					C20orf112	0.145091
ASPRV1	0.557018					AGAP11	0.137198					ZSCAN29	0.145043
TOP1	0.557006					RAB3D	0.137196					MROH7	0.14503
RAD21	0.556678					ERCC3	0.137167					SMARCAD1	0.145028
SHISA5	0.556506					PKN2	0.137166					TRAM2	0.145021
TBC1D30	0.555532					C14orf1	0.137155					VEZF1	0.14499
WDR82	0.555518					LCLAT1	0.137122					DPYSL3	0.144956
SKI	0.554694					FGGY	0.137107					LRPPRC	0.144926
LAMC1	0.55466					LMBR1L	0.137096					ZNF207	0.144778
EMC10	0.554335					DNAJC16	0.137089					TRPM7	0.14475
ATP11A	0.553766					ING3	0.137088					HIC2	0.144667
LRRC42	0.55326					EEF2K	0.136948					ZNF813	0.144662
OST4	0.552898					DLX3	0.13692					ZNF292	0.144632
DES	0.552718					CCDC125	0.136916					SCG2	0.144585
CCDC97	0.552687					ITGA5	0.136823					TMEM185A	0.144456
FRA10AC1	0.552527					QDPR	0.136702					RARS2	0.144446
SEC23IP	0.552515					SMURF1	0.136689					PDS5A	0.144366
AGRN	0.550339					TMEM8B	0.136635					ZNF275	0.144328
GBP7	0.550241					FAM83A	0.136562					NOB1	0.144287
SLC19A2	0.55002					PARP6	0.136482					CBLL1	0.144244
TUBG1	0.549737					RNGTT	0.136475					B3GALT6	0.144232
PRDX5	0.54969					STK17B	0.1364					ANP32A	0.144229
PPT1	0.548966					WDPCP	0.1364					MLST8	0.144178
TRNAU1AP	0.548944					CCDC107	0.13637					SEMA3F	0.144094
SH3PXD2A	0.548878					TBC1D24	0.136272					FBXO42	0.144092
VIPAS39	0.54832					SCFD1	0.136266					CXXC1	0.144079
CCDC6	0.54816					SOCS1	0.136217					PIDD	0.144067
ATP1A2	0.547916					EXOSC4	0.136086					SSBP3	0.144053
POMGNT2	0.547625					NFYB	0.136047					EP400	0.144049
SLC7A6	0.547451					SF3A3	0.136035					POLR2C	0.144021
ZNF416	0.546408					NUDT15	0.13602					MCM3AP	0.144013
SYNRG	0.545947					ZNHIT6	0.136002					INO80D	0.143996
APOA2	0.545809					ESYT1	0.135927					SERPINA9	0.143987
TUSC2	0.545736					PPOX	0.135913					CYB5D2	0.143872
TAGLN2	0.545644					MIOS	0.135871					ZBTB10	0.143835
KIAA1841	0.5448					ACOT11	0.135869					COG1	0.143735
TMEM14C	0.54464					SQSTM1	0.135863					SCAMP4	0.143713
ZNF768	0.543947					BAMBI	0.135858					SLC36A4	0.143698
SMC4	0.543697					CATSPER2	0.135839					FAM161B	0.143681
PHYH	0.543552					TBC1D22B	0.135741					MCAT	0.143641
NMT1	0.543413					AP4M1	0.135718					AXIN1	0.14361
GNAQ	0.54312					KLF13	0.135671					ATRIP	0.143518
RWDD2B	0.542989					DDX19B	0.135643					RAD17	0.143499
SERPINB1	0.54291					CRYBG3	0.135613					SRSF5	0.143487
ST3GAL4	0.542408					LONRF1	0.135598					DLX3	0.143449
PIM1	0.542276					GOLT1B	0.135577					RAB27B	0.143377
CTSK	0.542128					AAK1	0.135531					SLC7A6	0.143335
CASP8AP2	0.541373					TEAD3	0.135472					PDGFA	0.143299
IQCC	0.541016					RAD51D	0.135368					FAM115A	0.143287
DOK1	0.539659					ZNF266	0.135209					SOCS2	0.143149
FGGY	0.53957					RTN2	0.135095					PTGDS	0.143102
SND1	0.538862					COL9A3	0.135074					SUDS3	0.142816
CDC37	0.538206					GEMIN4	0.135069					ETV6	0.142788
PXMP2	0.537957					MXRA7	0.135021					QTRTD1	0.142735
ARID3B	0.537645					ZNF660	0.134982					MORC2	0.142727
[truncated: 13,306 more rows]
