# Supplementary material for: Derepression of the Iroquois Homeodomain Transcription Factor Gene IRX3 Confers Differentiation Block in Acute Leukemia
Source: Cell Rep. 2018 Jan 29;22(3):638–52. doi: 10.1016/j.celrep.2017.12.063 (PMC5792454; doi:10.1016/j.celrep.2017.12.063)
Supplement: Table S7. Gene Sets, Related to Figure 5 — Murine genes were converted to human gene symbols to facilitate cross species comparisons. For the “Up in neutrophils and monocytes vs HSC” gene set, normal human BM cells were sorted as described (Huang et al., 2014) and profiled by exon array analysis as described (Somerville et al., 2015). Protein coding genes with expression at least 2-fold higher in normal neutrophils and normal monocytes versus normal HSCs are shown. [file mmc4.xlsx]

## Sheet: Sheet1
Table S7. Gene sets. Related to Figure 5.
Murine genes were converted to human gene symbols to facilitate cross species comparisons.
For the "Up in neutrophils and monocytes vs HSC" gene set, normal human BM cells were sorted as described (Huang et al., 2014) and profiled by exon array analysis as described (Somerville et al., 2015).
Protein coding genes with expression at least 2-fold higher in normal neutrophils and normal monocytes versus normal HSCs are shown.
UP IN NEUTROPHILS AND MONOCYTES vs. HSC (2-fold)	HESS HOXA9_MEIS1 POSITIVELY REGULATED (HUMAN ORTHOLOGS)	HESS HOXA9_MEIS1 NEGATIVELY REGULATED (HUMAN ORTHOLOGS)	SOMERVAILLE LSC MAINTENANCE	SOMERVAILLE LSC MAINTENANCE (ANTI-CORRELATED)	Leading edge gene set (Figure 6E)
ACOX1	AFP	ANXA1	AASDHPPT	ACTR2	PCSK4
ACSL1	ASNS	ANXA4	ACP6	ADAP2	SMIM5
ACTB	BCAT1	AQP9	AGPAT5	ADD3	MILR1
ACTN1	BCL7C	ARG2	AKR7A2	AK8	TRAF3IP3
ACTR3	BET1	BTG2	AMER1	AKNA	TRIM14
ADAM19	BID	C3AR1	ANGPTL4	AMPD3	SMOX
ADGRE3	C1QBP	C5AR1	ATAD3A	ANXA1	KLHL6
ADGRE5	CD28	CA4	ATP5B	ANXA7	MYEF2
ADRB2	CDC45	CAMK2D	BCAS2	AP1G2	TEP1
AGO4	CEBPA	CCR5	C21orf59	AP1S2	PKIB
AGTPBP1	CLDN15	CD300LF	C21orf91	AP2A2	ARHGAP17
AGTRAP	CTPS1	CDH1	C4orf46	APH1B	KHK
ALOX5	DNAJA3	CLEC4A	CACYBP	APOBEC1	P2RX7
ALOX5AP	DUT	CLEC7A	CAD	APOBR	CD79B
ANKRD44	ENC1	CPT1A	CALU	ARHGAP30	ADCY7
ANPEP	FABP5	CSF1R	CBX5	ARPC2	IFFO1
AOAH	GABPB1	CSF2RB	CCDC6	ATP13A2	GPR171
APAF1	GAS5	CTSS	CCT7	ATP7A	JUP
APBB1IP	GOT1	CTSV	CCT8	B4GALT1	PIK3IP1
APOBEC3A	GSTM5	CXCL3	CDC16	BCL10	TMEM150B
APOBR	HDAC2	CYBB	CDC73	BMF	APOBEC3B
AQP9	HMGCR	DAB2	CDK2AP1	BMT2	PDCD10
ARHGAP24	HOXA9	DUSP1	CENPP	BST1	BLOC1S2
ARHGAP26	ICAM2	EGR1	CETN2	BTG1	TRIP6
ARHGAP30	IDE	EGR2	CHCHD4	C16orf54	IGF2BP3
ARNTL	IFRD2	EHD1	CKS2	C16orf72	EVPL
ARPC2	IMMT	FCGR1A	CLNS1A	C1orf162	FAM98C
ARRB2	KLF9	FFAR2	COASY	C1orf54	IL12RB1
ASAP1	LIN28A	FFAR2	COPRS	C5AR1	TNNI2
ATG3	MCM3	FGR	COQ9	C6orf120	PGAM1
ATG7	MCM3AP	FOS	CTPS1	C9orf72	C5ORF30
ATP11A	MCM7	FPR1	DCUN1D5	CALCRL	CBX7
ATP6V0B	METAP2	FPR2	DDX19A	CAMTA2	MAP4K4
ATP6V0E1	MRPL15	GCNT2	DGCR6	CCDC88B	THBD
ATP6V1B2	MSH2	GRK5	DKC1	CCDC9	MTFR2
B2M	MUC13	HCK	DLAT	CCM2	HIST1H1B
B4GALT5	MYB	HIST1H1C	DPY30	CCNL1	MLKL
BACH1	MYBL2	ID2	DRG1	CCNL2	ZFYVE19
BASP1	MYLK	IL18	DTD1	CCR2	UBP1
BAZ1A	NCL	IL1B	DTYMK	CD244	HIST3H2A
BCL2A1	NEDD4	IL1R2	DUT	CD300A	S100A10
BCL6	NOLC1	KLF4	DYNLRB1	CD300C	ARL5C
BID	NOP58	LCN2	E2F6	CD300LF	FN1
BIN2	NUCB2	LILRB4	EBNA1BP2	CD80	RARA
BPI	ODC1	LIPA	EEF1E1	CD99	MAP3K6
BRI3	PDE7A	LITAF	EIF1AX	CDC14B	ROGDI
BST1	PHGDH	LPL	ENOPH1	CDC42	ICAM1
BTG2	PINX1	LSP1	ENY2	CDK11A	NDST1
C16orf72	PPAN	LYZ	ETFA	CDK9	SLC2A6
C20orf24	PPID	MCL1	ETFB	CFLAR	TMEM229B
C3AR1	PRMT1	MERTK	EXOSC7	CKAP4	S1PR4
C5AR1	PSMG2	MITF	EXOSC8	CLEC4D	ITGB7
C9orf72	RHOJ	MMP8	FAM122B	CLEC4E	FLNB
CAB39	RRM1	MMP9	FAM3C	CLEC7A	ACOX3
CAPZA1	RRS1	MPEG1	FARSB	CLN3	ZNF385A
CAPZA2	RUVBL1	MRC1	FIGNL1	CLTA	GALNT6
CARD16	RUVBL2	MS4A6A	FTSJ1	COL1A1	C1ORF162
CASP1	SCHIP1	MSR1	GALNT2	CORO1B	MIIP
CBL	SLC26A6	MYADM	GCLC	CPEB2	SLC27A1
CC2D2A	SNRPA1	NDRG1	GEMIN2	CREB3	NRM
CCR1	TFAP4	NOV	GEMIN6	CREBRF	KLF4
CD14	TP53BP1	PHLDA1	GID4	CRISPLD2	TMEM71
CD46	TRIP13	PILRB	GPN3	CSF1R	NR4A1
CD55	TRMT2A	PLEK	GSPT1	CSK	CD68
CD58	TST	PLSCR1	GTF2F2	CSNK1G1	SLC12A9
CD93	UHRF1	PSAP	GTF2I	CTDSP2	PLEKHO1
CDA	WEE1	S100A4	HDAC2	CTSB	LGALS3
CDC42EP3	YBX3	SAMHD1	HIKESHI	CYBB	AIM2
CDC42SE1		SIRPA	HMGB3	CYLD	CD93
CFLAR		SLC11A1	HMGN5	CYP4F2	HLA-DOB
CFP		STX3	HSDL2	DDI2	S100A4
CHMP2A		TF	HTRA2	DGAT2	CNN3
CHST15		TGFBI	IDH3A	DNAJB14	FCER1G
CHUK		TLR2	ILF2	EIF5A2	CISD1
CKLF		TPD52	ILKAP	EPS8	SH2B3
CLEC4A		TPD52	IMP3	EPSTI1	RASSF5
CLEC4D		TRPV2	IPP	EVI2A	C1ORF54
CLEC4E		UPP1	KDELR2	FAM13B	FOS
CLEC7A		VCAN	KRTCAP2	FAM214A	KCNA3
CMTM2		VTI1B	LAMP3	FAM76A	UNC93B1
CORO1A		ZFP36	LYAR	FAM89B	FAM129B
COTL1		ZFP36L1	METAP2	FDFT1	SUSD3
CPD			MFSD13A	FILIP1L	IL6R
CPEB4			MRPL15	FKBP15	LILRB3
CPPED1			MRPL18	FPR1	PISD
CR1			MRPL35	FPR2	ICAM4
CREB5			MRPL39	FTH1	ENDOD1
CRISPLD2			MRPL41	FTL	STX3
CSF2RB			MRPL42	FYB	KCNE3
CSF3R			MRPL44	FYCO1	MEF2C
CSGALNACT2			MRPL45	GCNT2	SLC31A2
CSTA			MRPL50	GDI2	PARP3
CTBS			MRPL51	GNS	CTSS
CTSA			MRPS16	GOLM1	OAZ1
CTSG			MTF1	GPCPD1	IFI30
CTSS			MTF2	GPNMB	RNASE6
CXCL16			MTFP1	GPR107	CRISPLD2
CXCR2			MTX2	GPR18	CORO1C
CYB5R4			MYB	GPR35	SMAP2
CYBA			MZT2A	GPR65	LY86
CYBB			NAA10	GRK6	BTLA
CYP27A1			NARS2	GRN	ZFP36
CYTH1			NDUFA9	GSAP	HPGD
CYTH4			NDUFAF4	H3F3A	TRAFD1
DAPP1			NDUFAF5	HAAO	PAG1
DAZAP2			NDUFB2	HACD4	GNG10
DIRC2			NDUFC1	HCFC1R1	FAM26F
DMXL2			NIFK	HCK	PAOX
DNAJC3			NOP58	HERC4	LY6E
DOCK11			NUDT19	HERPUD2	LSP1
DOCK8			NUDT3	HIST1H2AM	SGSH
DPEP2			NUDT5	HIST1H2BI	FGD2
DSC2			OCRL	HIST3H2A	CD34
DYSF			ORC2	HLA-A	IGFLR1
ECE1			OSTC	HOMER1	CTSH
EFHD2			PA2G4	IFNAR1	GMFG
ELANE			PCBD2	IFNAR2	SH2D3C
ELOVL5			PDCD2	IFT122	IL17RA
EMP3			PDE6D	IKZF1	TNFRSF14
ENTPD1			PEBP1	IL13RA1	GNG2
ERN1			PHKB	IL6ST	CD53
EVI2A			POLR2H	INPP5D	MS4A6A
EVI2B			POLR3K	IPCEF1	HLA-DMA
EVI5			PPAT	IQGAP1	RGS10
F5			PPP1R3E	IRF5	KIF17
FAM107B			PSME3	ITGAL	TLR6
FAM129A			PSMG2	ITGB5	ITPRIPL1
FAM49A			PTGR2	KCNH3	KIAA0930
FAM49B			PTPRS	KIAA0232	PADI2
FAM65B			PTTG1	KIAA0430	CLEC10A
FAS			PXMP2	KIAA0513	IL10RA
FBXL5			RAD1	KIAA0922	IFI16
FCAR			RBM14	KIAA1468	LPAR6
FCER1G			RFC4	KIF3B	CCR2
FCGR2A			RPS27L	KLF13	PREX1
FCGRT			RRP15	KLF3	FCGRT
FCN1			RRP8	KLHL41	HLA-DMB
FGD4			RRS1	KMT2C
FGL2			RSBN1	KMT2E
FGR			RWDD4	KPNA4
FNDC3B			SDHAF4	LARP4B
FOLR3			SELENOI	LCN2
FPR1			SEPHS1	LEPROT
FPR2			SERBP1	LILRB3
FRAT2			SERF1A	LILRB4
FYB			SFXN1	LITAF
GBP2			SLC16A1	LMO4
GCA			SLC25A37	LRPAP1
GIMAP4			SLC35A1	LRRFIP1
GLIPR2			SMS	LSP1
GLRX			SMYD2	LTF
GLT1D1			SNRPA1	LYN
GMIP			SSBP3	LYZ
GNG2			ST13	MAF1
GNS			STRBP	MALAT1
GPCPD1			SUCLG1	MALT1
GPR155			SUCLG2	MAP3K1
GPR65			TASP1	MAP3K8
GRN			TEX30	MAP3K9
HAL			THAP12	MAPK13
HCK			TIMM17B	MAPK7
HCLS1			TIMM8A	2001-03-01
HCST			TMED5	MCL1
HERPUD1			TMEM186	MED15
HIPK3			TMEM69	MFSD14A
HK3			TMX4	MFSD6L
HLA-C			TRIM37	MIER1
HLA-F			TRIM45	MKNK1
HMOX1			TRMT2B	MKRN1
HTATIP2			TTC4	MLXIP
ICAM1			TXNRD1	MMP8
IER3			TYMS	MPEG1
IFI30			UBQLN4	MPP7
IFIT2			USP14	MPPE1
IFNAR1			UTP11	MSN
IFNAR2			UTP18	MVD
IFNGR1			VKORC1	MYADM
IFNGR2			WDR36	MYH9
IGF2R			WDR61	MYO9B
IGSF6			XPOT	NADK
IL13RA1			XRCC6	NAPSA
IL17RA				NCOA3
IL6R				NCSTN
IPCEF1				NEK9
IPMK				NF1
IQGAP1				NFKBIZ
IQSEC1				NIPA2
ITGAL				NISCH
ITGAM				NPC2
ITGAX				NR3C1
ITGB2				NSD3
ITM2B				NUPR1
IVNS1ABP				OLFM4
JAML				OTOA
JAZF1				PABPC1L
JUNB				PAG1
KCNE3				PCMTD2
KCNJ15				PDE4B
KCNJ2				PFKFB4
KDM7A				PHF20L1
KIAA0513				PHLPP1
KIAA1551				PICALM
KLF3				PIK3AP1
KLHL2				PIK3R6
LAPTM5				PILRA
LCP1				PITPNA
LILRA5				PLCG2
LILRB2				PLCL2
LILRB3				PLD4
LIN7A				PNPLA8
LITAF				PNRC1
LMBRD1				POLB
LRRK2				PPP4R1
LST1				PRAM1
LY96				PRKAB2
LYST				PRR13
LYZ				PSME1
MAP3K1				PSME2
MAP3K2				PTGER4
MAP4K4				PTPN1
MARC1				PTPRC
MBD2				RAB8B
MCEMP1				RAF1
MEFV				RALGPS1
MEGF9				RASSF5
MICAL2				RBFA
MKNK2				RBM42
MNDA				REL
MOB3A				RELB
MORC3				RELT
MPEG1				RFFL
MPO				RIN2
MPPE1				RIPK1
MS4A6A				RNF141
MTMR10				RNH1
MTMR14				RRBP1
MTMR3				RTN4
MX2				SAMD8
MXD1				SAMD9L
MYADM				SAMSN1
MYD88				SAT1
MYO1F				SCAND1
NADK				SEC16A
NAMPT				SENP6
NBR1				SF3B1
NCF2				SFXN5
NCF4				SH3BGRL
NCOA1				SH3BP5
NEDD9				SH3GLB1
NHS				SIK3
NHSL2				SIRPB1
NLRC4				SKIL
NLRP1				SLA
NLRP12				SLAMF9
NPL				SLC11A1
NUMB				SLC12A6
OAZ1				SLC12A9
OGFRL1				SLC15A3
OSBPL11				SLC25A28
OSTM1				SLC30A7
P2RY13				SLC31A2
PADI2				SLC37A3
PADI4				SLC38A6
PAK1				SLC44A1
PAK2				SMAD4
PARP8				SMAP2
PARP9				SNAPC3
PDE3B				SNRK
PELI1				SNX10
PIAS1				SOAT1
PICALM				SPIRE1
PIK3R5				SQSTM1
PILRA				SRPRA
PLAUR				SSH2
PLBD1				ST3GAL5
PLCG2				STAP1
PLEK				STARD3
PLP2				STARD5
PLXNC1				STARD9
PREX1				STK10
PRKCB				STX17
PRKCD				SYNJ1
PROK2				SYTL3
PSAP				SZT2
PTAFR				TBC1D14
PTBP3				TBC1D23
PTGS2				TCP11L2
PTPN12				TGM2
PTPN22				THEMIS2
PTPN6				TLR2
PTPRC				TM2D2
PTPRE				TM9SF2
PTPRJ				TMEM106A
PYGL				TMEM140
QKI				TMEM154
QPCT				TMEM170B
RAB11FIP1				TMEM19
RAB18				TMEM219
RAB24				TMEM243
RAB27A				TMEM71
RAB31				TMOD3
RAB7A				TMSB10
RAB8B				TNFAIP8L2
RAP1A				TNRC6A
RASGRP4				TOR1AIP1
RASSF2				TP53INP1
RBL2				TP53INP2
RBM47				TPD52
RBP7				TPM4
RCBTB2				TPST2
RCOR1				TREX1
REEP5				TRIM34
RFWD2				TRIO
RGS18				TRPS1
RGS2				TSEN34
RHOG				TTC14
RNASE2				TTC7A
RNASE3				UBE2H
RNF130				UBE2J2
RNF144B				UBP1
RNF149				UNC93B1
RNF166				USP7
RNF19B				VAMP4
RPGR				VMP1
RUBCNL				VPS37C
S100A11				VPS54
S100A12				WFDC21P
S100A4				WIPF1
S100A6				XDH
S100A8				XPO6
S100A9				YPEL3
SAT1				YWHAZ
SCPEP1				ZBP1
SDCBP				ZBTB20
SECTM1				ZBTB38
SELPLG				ZC3H11A
SERPINA1				ZFP36L1
SGK1				ZNF263
SH3BGRL3				ZNF513
SIGLEC7				ZNFX1
SIGLEC9				ZSWIM8
SIPA1L1
SIRPA
SIRPB1
SIRPB2
SIRPD
SLC11A1
SLC15A3
SLC2A14
SLC2A3
SLC31A2
SLC36A1
SLC7A7
SLCO3A1
SLCO4C1
SMAP2
SMCHD1
SOS2
SP110
SPI1
SRGN
SSH2
ST6GALNAC2
ST8SIA4
STAT6
STEAP4
STK17B
STK4
STXBP2
SULF2
SULT1B1
TAF12
TAP1
TBC1D14
TBXAS1
TCIRG1
TET2
TGFBR2
THEMIS2
TIMP2
TLE4
TLN1
TLR1
TLR10
TLR2
TLR4
TLR5
TLR6
TLR8
TM6SF1
TMEM154
TMEM50A
TMEM55A
TMEM71
TNFAIP2
TNFSF10
TPD52L2
TREM1
TRIB1
TRMO
TST
TYMP
TYROBP
UBE2D1
UBXN2B
USP15
USP3
USP32
USP4
VMP1
VNN2
WAS
WDFY3
WDR26
WIPI1
WLS
ZCCHC6
ZFP36
ZFP36L1
ZNF106
ZNF217
ZNF438
ZNF641
ZSWIM6
ZYX
